# Supplementary material for: Genetic basis for glandular trichome formation in cotton
Source: Nat Commun. 2016 Jan 22;7:10456. doi: 10.1038/ncomms10456 (PMC4735898; doi:10.1038/ncomms10456)
Supplement: Supplementary Data 1 — All primers used in this study [file ncomms10456-s2.xls]

## Sheet: Supplementary Data 1
Supplementary Data 1: All primers used in this study.
Purpose	Primer names	Sequence(5'-3')
Fine mapping	w236F	GGGTGACTTGTTTGGATTTC
Fine mapping	w236R	CCCTTCTGCTTTCTTTTGAA
Fine mapping	w237F	TCGTGTCACTTGGAATATGG
Fine mapping	w237R	TGCCTACATCAAGTTCTCCA
Fine mapping	w238F	ATTACCATTCCTTGCCATGT
Fine mapping	w238R	AGTTTGCAGGATTCCCATTA
Fine mapping	w239F	TCGGCTGTTCCACTGATGCC
Fine mapping	w239R	GTAGCAACTGAGGCCACCCC
Fine mapping	w240F	GGGGGTGACTTGTTTGGATTTCT
Fine mapping	w240R	CCCTCAGTGAAGCCAACCTAAAAT
Fine mapping	w744F	ATCTCCTCTTCTTCTTCTTCTTCT
Fine mapping	w744R	GGTAATGCTTCGTAATCCTGTT
Fine mapping	w745F	TCTCGTCTTGTATCCTTAT
Fine mapping	w745R	TTCTCCTCCATTGTGTAT
Fine mapping	w746F	TAACTAAGAACGCAACAG
Fine mapping	w746R	AACAGAGAACGAATCAAG
Fine mapping	w747F	ATGCTTGGTTGGTGTATG
Fine mapping	w747R	TGGATGATGATGATGGAATG
Fine mapping	w748F	AGAACAACAATACGACAA
Fine mapping	w748R	ATACAAGACGAGACATAAC
Fine mapping	w749F	TCAACCTCAGTAGAAGAA
Fine mapping	w749R	GAATAATAGTGGCGGATT
Fine mapping	w750F	ACTGTAATAGGTGGTTATCG
Fine mapping	w750R	GGCTTAGGTGTTCATCAT
Fine mapping	w1071F	ACAAGCTGACATAAATGCTTC
Fine mapping	w1071R	GCTGGAACTTGATCTCTCTCT
Fine mapping	w1072F	CTTTACTGACATGATGGAGGA
Fine mapping	w1072R	AGGAATAAAGACAAACCTTGC
Fine mapping	w1073F	TTGTTAATCCACTAACCTGGA
Fine mapping	w1073R	GAACCTATCCCTGAAGTTGTT
Fine mapping	w1074F	TAATTGTGCGAAAAGAAGAGA
Fine mapping	w1074R	CATATGCTATTCGAAAGATGAA
Fine mapping	w1075F	TCTCCTTAAAAGCACTCACAG
Fine mapping	w1075R	ATGAAAAATAAGGGGTCAAAC
Fine mapping	w1076F	AAGAAAATGGGCTAAATTGAC
Fine mapping	w1076R	AAAAGAGAGAAAAAGGGAATG
Fine mapping	w1077F	AAGCACCACATGGTATCTTTA
Fine mapping	w1077R	ATACGTCACGTGTCCTTTTTA
Fine mapping	w1078F	CTATAACAGCCAGGAAACTCA
Fine mapping	w1078R	ATATTACAGGCCCTTTCCTAA
Fine mapping	w1079F	GGTGATTAAAATTCAGCTACG
Fine mapping	w1079R	AATGAGGTGTCAGAGTGTGAT
Fine mapping	w1158F	GGTGATATTAACCCACCTACC
Fine mapping	w1158R	CCAAACTCATCCTGAAATTCT
Fine mapping	w1159F	CTACCACGTGGCACTATTAGA
Fine mapping	w1159R	GTGGTGGCTTTATGTCAAA
Fine mapping	w1160F	TTAATATTTCAGTGGGAGCAG
Fine mapping	w1160R	GAAGATGTTTCCAGGTAAATTG
Fine mapping	w1161F	CTTACTGCACCAGTCGTTG
Fine mapping	w1161R	TTGTTCTTCAGCTTTATCGAC
Fine mapping	w1162F	CTTACTGCACCAGTCGTTG
Fine mapping	w1162R	TTGTTCTTCAGCTTTATCGAC
Fine mapping	w1163F	GGATGGAGATTTGAGGATTAT
Fine mapping	w1163R	CGCCTTTGTTTTATCATTTC
Fine mapping	w1164F	TCCTTAAACTCAGGAAACTCC
Fine mapping	w1164R	TCTTAATCTCATCCCAACTGA
Fine mapping	w1165F	GCAGTCCATCAGGTATTACAG
Fine mapping	w1165R	AAGTCCTAGGGACCAAAAATA
Fine mapping	w1166F	ATAGATTCCAAGTGGGAAGTG
Fine mapping	w1166R	CTTTCAGGCTATCCCTAATTT
Fine mapping	w1167F	CTCAAACAGTTAGGTGTTGCT
Fine mapping	w1167R	TAAGTCAGACGAGGCAACATA
Fine mapping	w1168F	CTCCGCACTTTACTCTCTCTT
Fine mapping	w1168R	CGGCTCTTTCCTAACTATTTT
Fine mapping	w1169F	ACTTGTGGTTCCACTGGTAG
Fine mapping	w1169R	ACCAAGAGGATGAAGAAGAAG
Fine mapping	w1549F	TCCGTAATAGCACTTGAACAC
Fine mapping	w1549R	TATGTCGCCTATGTTCTGTCT
Fine mapping	w1550F	TCCGTAATAGCACTTGAACAC
Fine mapping	w1550R	TATGTCGCCTATGTTCTGTCT
Fine mapping	w1551F	GTGTAAACAGGAGGATGATGA
Fine mapping	w1551R	GCCTTGAATGTGGATAATCTC
Fine mapping	w1552F	GCGAAACCCTATCTAACAAA
Fine mapping	w1552R	GCACCATCTTCCTTATCATC
Fine mapping	w1553F	TTGGCATCAACCAGATCTAT
Fine mapping	w1553R	GCTAAAGTCCTTTCTCCTTTG
Fine mapping	w1554F	GTGCGAAAAGAAGAGAAAGA
Fine mapping	w1554R	CATCCGAGCTTCATCATGT
Fine mapping	w1555F	ACGGGACAAGAATACATACCT
Fine mapping	w1555R	TGCATTAAGTGCAAGTTGAG
Fine mapping	w1556F	TATCAAGATATCGGACACTCC
Fine mapping	w1556R	CCTGGGCAAAATTCTAGG
Fine mapping	w1557F	TGAGAGTTAGGACAAAAGGTG
Fine mapping	w1557R	CTTTGCAGGCCATATAGTTT
Fine mapping	w1558F	GTTCACATTTAGGGGTCTTTAG
Fine mapping	w1558R	GGGTTGAGTGTACGACTTTTA
Fine mapping	w1559F	TCGCTTGTATGGAGACTACTT
Fine mapping	w1559R	ACAGAAGGGGCTTTCTTATC
Fine mapping	w1560F	CTCCTTAAAAGCACTCACAGA
Fine mapping	w1560R	ATCGAACGGTAAGAAACTGA
Fine mapping	w1561F	TGGGCTAAATTGACTTACCA
Fine mapping	w1561R	TATGCCATCAGCCTAAATTG
Fine mapping	w1562F	GCACCACATGGTATCTTTATG
Fine mapping	w1562R	ATACGTCACGTGTCCTTTTT
Fine mapping	w1563F	ACACATGACATCCAGGACTT
Fine mapping	w1563R	CCAGTCATTGTCTCTCTCTTG
Fine mapping	w1564F	AGCTACGTGTCTGACATCAAT
Fine mapping	w1564R	AAAGCAGAAACGAGACATTC
Fine mapping	w1565F	AGGAGCAGTGCCATCAAGTT
Fine mapping	w1565R	ATTCAGGCCGACTGATGAAG
Fine mapping	w1566F	TCATTAACGCCATTGTTGGA
Fine mapping	w1566R	GCAACTGGGCGTGATAAGAT
Fine mapping	w4940F	GAATGAAAGTGGGCATAAATA
Fine mapping	w4940R	AGCCCTGAATCTTGTTTTAAT
Fine mapping	w4941F	AAACCTTCGTTGGAGAGTATC
Fine mapping	w4941F	AAGATAGCAGGGACTCTGAAT
Fine mapping	w4941R	CCAAAAAGAAAAGGGTTTTAC
Fine mapping	w4941R	CCATAATTTCGGCAAAATAC
Fine mapping	w4942F	CCATCATTGTTAATCCCTACC
Fine mapping	w4942R	TGCATAATTCCAAATCTTCAG
Fine mapping	w4943F	CTGGTTAAGTCCCTGAAAAGT
Fine mapping	w4943R	GGTTACATTGAGGGAGAAGAG
Fine mapping	w4944F	CTGTTATCCATTTCCTTGTGA
Fine mapping	w4944R	GATTGTACCCACAAATTAACG
Fine mapping	w4946F	AAAAGTGACCAAAGAACATGA
Fine mapping	w4946R	CTAATATCTTCCCATCCGTCT
Fine mapping	w4947F	ATTTGACCTACAAACACCAGA
Fine mapping	w4947R	ACCAGTTCGAAAATGTCTGTA
Fine mapping	w4948F	CCTTAGCTTTCTTTTTGTTCC
Fine mapping	w4948R	CAAAAGTACAGAAGCCAAGAA
Fine mapping	w4949F	CCTTAGCTTTCTTTTTGTTCC
Fine mapping	w4949R	CAAAAGTACAGAAGCCAAGAA
Fine mapping	w4950F	CAGGCATCTTTGTTTGTTTTA
Fine mapping	w4950R	TTTACAAAAGCTGTCATTCGT
Fine mapping	w4951F	CTTTCCCATTAAAATTGGTT
Fine mapping	w4951R	TGGCACAATCATCAAAATTA
Fine mapping	w4952F	TGGTGTGTTATGGAGGATTTA
Fine mapping	w4952R	CATGCCACATTACTAAAAGAAA
Fine mapping	w4953F	CCATGTAATTTTCACGTCATT
Fine mapping	w4953R	ACACATGTCACCAGCATCTAC
Fine mapping	w4954F	TATTTGATACATTGTCGATGC
Fine mapping	w4954F	TATTTGATACATTGTCGATGC
Fine mapping	w4954R	ATTTCTCCCGTTTTCATAGTC
Fine mapping	w4954R	ATTTCTCCCGTTTTCATAGTC
Fine mapping	w4955F	TTTCACCACGTATATTTCGTT
Fine mapping	w4955F	TTTCACCACGTATATTTCGTT
Fine mapping	w4955R	CACACTTTATCCCTCTCCTTT
Fine mapping	w4955R	CACACTTTATCCCTCTCCTTT
Fine mapping	w5262F	GCCTGATTTTCAACAATTCTA
Fine mapping	w5262R	CTCAAAAGGGGTTGATTAAGT
Fine mapping	w5263F	AGCCAGAAAGAGAATTCCTAC
Fine mapping	w5263R	TTTTTCATCTCACCATCTTTC
Fine mapping	w5264F	ATTTTTGAGGTCGAATTTAGG
Fine mapping	w5264R	ATTTTATGCTTACCCGACTTT
Fine mapping	w5265F	CCAATACCCTAGTTTGGTCTC
Fine mapping	w5265R	ATGCAAACAGAGAAAACCATA
Fine mapping	w5266F	CTACCACGTGGCACTATTAGA
Fine mapping	w5266R	GTGGTGGCTTTATGTCAAA
Fine mapping	w5272F	AACGTCAACCTGAATATCAAA
Fine mapping	w5272R	AAATCACCTCTGTAAAAGCAT
Fine mapping	w5273F	AATCTTGAGGAGAGCAAGAGT
Fine mapping	w5273R	CTTCAGCTTTATCGACATCAC
Fine mapping	w5274F	AGCCAGAAAGAGAATTCCTAC
Fine mapping	w5274R	TTTTTCATCTCACCATCTTTC
Fine mapping	w5275F	AGCCAGAAAGAGAATTCCTAC
Fine mapping	w5275R	TTTTTCATCTCACCATCTTTC
Fine mapping	w5276F	ACACCCTCTTTTAAAACAACC
Fine mapping	w5276R	CTGCACCTTGTCTTGAATTAC
Fine mapping	w5277F	ACTTAACTTGCAGTCCATCAG
Fine mapping	w5277R	ATTAGGATCGAACTGAACCTC
Fine mapping	w5278F	GGTGGACAAATTTTATTACGA
Fine mapping	w5278R	TTTAGGGTATTAATGGGCTTT
Fine mapping	w5279F	CCAAAGAATATACCACGAACA
Fine mapping	w5279R	TAAGTCAGACGAGGCAACATA
Fine mapping	w5280F	GTAAATCCAAATCCCCAATTA
Fine mapping	w5280R	CCAGATAAGATCGAGGAAAAT
Fine mapping	w5281F	AATGTTGGAATAAGCATGAGA
Fine mapping	w5281R	ACCAAGAGGATGAAGAAGAAG
Fine mapping	w5282F	TGTATACAGAAGCCGACAGTT
Fine mapping	w5282R	ACAGCCTCTGCATTGTATTTA
Fine mapping	w5283F	GAGCAAAAGGAATCAAGAAAG
Fine mapping	w5283R	TGAAACCTTAATTTCTCTCCA
Fine mapping	w5284F	CATAGTCTTCAACTGCAAAGG
Fine mapping	w5284R	TGAATCTTAGCTCGATTGGTA
Fine mapping	w5285F	TGGACAATGGATTTGTATCAT
Fine mapping	w5285R	ATTGCAGGCTTTCTACTTCTT
Fine mapping	w5286F	ACTCTTTACAATCCCCAAAAG
Fine mapping	w5286R	ACACGACCAATGAGTACAGAG
Fine mapping	w5287F	TTTTGGGGCTATAAAAACTCT
Fine mapping	w5287R	CTCTTTTCTCTGCTAGGCTTC
Fine mapping	w5288F	TGACTTTTTCAAGTCAAAACC
Fine mapping	w5288R	CACCCTCTCTCTTCATAGGAT
Fine mapping	w5289F	AATTTGGCTAACATGACTGAT
Fine mapping	w5289R	TTCTGTGCCAAAATAGTTACAA
Fine mapping	w5290F	GGATGACTGCTCACCTTATTA
Fine mapping	w5290R	GTCAAGACCTTTGCTTTAACC
Fine mapping	w5291F	ATACTGGAAAATGGAAAGCAT
Fine mapping	w5291R	GAATCGAATGGTCATTTTGTA
Fine mapping	w5292F	GTTTTTCCTTTTGCTGTTCTT
Fine mapping	w5292R	AATTCAAAGGGGAAATTAGTG
Fine mapping	w5293F	GGTTTGAAGTGAGTGGTACTG
Fine mapping	w5293R	CACTTGGAATATGGTTGTCAT
Fine mapping	w5294F	CGTAACGCTATGTGCTATTTT
Fine mapping	w5294R	TTAAGTTTTGTGTTCCCTTGA
Fine mapping	w5295F	TCAAGTTCTCCAAAAGTGCTA
Fine mapping	w5295R	TAAGTGAAAAATGCTGTTGGT
Fine mapping	w5296F	CAGCAAAGACATGAAAAATGT
Fine mapping	w5296R	AGTTGGGAGTTTTCTTCAGTT
Fine mapping	w5297F	AGAGGAATGATCTTTTGCATT
Fine mapping	w5297R	CTATCATGGTAGGTCAAGGTG
Fine mapping	w5298F	TCAAGAAAGATTTGGTTGAAG
Fine mapping	w5298R	ATGTTTGGTGTTTTAGGGTTT
Fine mapping	w5299F	TAAATCATTCTCCCATGTCAC
Fine mapping	w5299R	CCTTGAAAAAGAGCTAATTTGA
Fine mapping	w5300F	TTCTTTCTCCTTTTCCTTGTT
Fine mapping	w5300R	ATATATGTTGAGGCTCCTGCT
Fine mapping	w5301F	TGACCAATGGATAGGAAATAA
Fine mapping	w5301R	AGTTCTAACAGACTCGACGAA
Fine mapping	w5302F	ATTTTGAACTTGACAACGAGA
Fine mapping	w5302R	GTTGAACAAGTTAGACCACCA
Fine mapping	w5303F	AATTCTCGTTCCAATTATGCT
Fine mapping	w5303R	CAATTTCAAGAACACGGAATA
Fine mapping	w5304F	CGAAATTGATGTAAGAGGGTA
Fine mapping	w5304R	AAGAAGCTTTTAAGTGGGAAA
Fine mapping	w5305F	CTCTTAGGAAACAGCAACAAA
Fine mapping	w5305R	CTCGTAATAAAACCCTTAGCC
Fine mapping	w5306F	CAAACAATGGGTCATCAATAC
Fine mapping	w5306R	TATAAAACTCGAGAAGCAACC
Fine mapping	w5307F	CTCTTAGGAAACAGCAACAAA
Fine mapping	w5307R	AATAAAACCCTTAACCGAATG
Fine mapping	w5308F	CAAACAATGGGTCATCAATAC
Fine mapping	w5308R	TATAAAACACGAGAAGCAACC
Fine mapping	w5309F	AACGCTTCATACTTTGTTTTG
Fine mapping	w5309R	TTCTTAGCCACGAAAATATCA
Fine mapping	w5310F	AGATCCATTGTTTTGTCATTG
Fine mapping	w5310R	TTATGTCATACCGTCCACTTT
Fine mapping	w5311F	TCCATTGGTCTATCTGTATGTG
Fine mapping	w5311R	TCCATTTCCAACTTGTATTGT
Fine mapping	w5312F	GGTAACGCTTCTTTTATCTGC
Fine mapping	w5312R	GTAGGCAACATTGATTTCTTG
Fine mapping	w5313F	CAACTGGTTATTGGACTGGTA
Fine mapping	w5313R	CTGCTTTCTTTTGAACCATTA
Fine mapping	w5363F	CCTCCTGCATAATCCATATTT
Fine mapping	w5363R	CTTTTATCGTGTTTTTGTCGT
Fine mapping	w5364F	CAATGTTGCTTCACAAATGTA
Fine mapping	w5364R	CCAAGTTCCAATTTCTTCTTT
Fine mapping	w5365F	TCACTTATTGATCAACGAACA
Fine mapping	w5365R	TTGTTATAAAAGCCTAGATGCTC
Fine mapping	w5366F	AATTTTGGACTCATAAAGTCG
Fine mapping	w5366R	TGTTACAAACAATGCTCTTGA
Fine mapping	w5367F	TGTTTGGTAAACTGAAAACA
Fine mapping	w5367R	GCCAAGACAAAAACAATTAAG
Fine mapping	w5368F	TTTGTTTTATCTTTGCACCAG
Fine mapping	w5368R	TATCCCACTTGCAAATTATGT
Fine mapping	w5369F	CGCTTGAATTCGTTTATTTT
Fine mapping	w5369R	TTGATAGGATAGAGATACGAAA
Fine mapping	w5370F	ATCCAGACATGCGTAATGATA
Fine mapping	w5370R	GCCACAATATGGACAACTAAA
Fine mapping	w5371F	GCCCATTATTAGTTTTCCAGT
Fine mapping	w5371R	AAGTCATCGGTTCCTGTTC
Fine mapping	w5372F	ACAACCACCTCCCTATAACAT
Fine mapping	w5372R	GTAAATTGGCCCTTGAATTAT
Fine mapping	w5373F	CAATGGTTCTTGTGGTTTAAG
Fine mapping	w5373R	TGACTGCATATCACTTAACCTT
Fine mapping	w5374F	TGGTAACTGATTGAGGTGAGA
Fine mapping	w5374R	TGCACAATTTCACATTTACAC
Fine mapping	w5375F	CGGAATACACTTAGATTGTTTG
Fine mapping	w5375R	AAGTAGATAAGAGCTACGAGAA
Fine mapping	w5376F	TTTAACGTGCTTAAGCCTACA
Fine mapping	w5376R	GCATCATTATGTGCTATCTGG
Fine mapping	w5377F	AGGAATGTAGTAAGATTGAAACA
Fine mapping	w5377R	AGTGACCCGAATCCTTATTTA
Fine mapping	w5378F	TCCGAATAATTACAACAGGAG
Fine mapping	w5378R	AGTGACCCGAATCCTTATTTA
Fine mapping	w5379F	AAGTGCAGTTCTATATGGATTTT
Fine mapping	w5379R	ACTATCTCAAATGCACCATTG
Fine mapping	w5380F	AAAGTATAGGGGCAAAATGAT
Fine mapping	w5380R	TACCTTCTCTTTTCCTCGTTC
Fine mapping	w5381F	GAGGCGGCATAAGATAGATA
Fine mapping	w5381R	TCTCTTTTTCTTCTCTGTTTCC
Fine mapping	w5382F	TTTTAGAGGCAAAGTGATTGA
Fine mapping	w5382R	ATCTTTATCCATTGCGTTCTT
Fine mapping	w5383F	TTTCTCTTCTTTCAAGCTCAA
Fine mapping	w5383R	GTCATGTGAGGAATCTTTGAA
Fine mapping	w5413F	GCTATGGTGTTTCATTCACAT
Fine mapping	w5413R	ATGACATGGGTTCAAAGAATA
Fine mapping	w5414F	ATAAGTGTTGCCAGAATTTGA
Fine mapping	w5414R	CGTCTTTGAAATTGAGTCTTG
Fine mapping	w5415F	CAGAAACAGAAGGCAGAGTTA
Fine mapping	w5415R	CTAATTCCCTGCAAAAATACA
Fine mapping	w5416F	CACATTACCACAATCCAAGTT
Fine mapping	w5416R	GAATCAAAATCACCTTTCCTT
Fine mapping	w5417F	GGAAATGAGAGGTGAAAGAGT
Fine mapping	w5417R	AACCACAAGTTCAACACAGAC
Fine mapping	w5418F	CCGTCATTGATCTATCACAAC
Fine mapping	w5418R	CTCCCACTGTCTCTCTCTCTT
Fine mapping	w5419F	CTACTGCAACAACAACAAAAA
Fine mapping	w5419R	GTAGGGCATATTACAAAGCAA
Fine mapping	w5420F	CTGTATGCATGTGTTTGGAAT
Fine mapping	w5420R	TCAAAACTCCAACTGTATCGT
Fine mapping	w5421F	ACTCAAATGGACAGTTTTGAA
Fine mapping	w5421R	AGCCTAAAACGTGCAAATTA
Fine mapping	w5422F	CCATTCTTCTTTCACAATTCA
Fine mapping	w5422R	TCAACTTGAAGCCTAACACAT
Fine mapping	w5423F	AGGCGGCATAAGTATAAAAAT
Fine mapping	w5423R	TCGTCTCTTCTATTCTGCTTC
Fine mapping	w5424F	ATCATATGCATCCATGTAGGA
Fine mapping	w5424R	TCTATGTCGCCTATGTTCTGT
Fine mapping	w5425F	TAGTTCTGGTTTTGCTGCTAC
Fine mapping	w5425R	AACTTGTCTCTGAAGCTCCTT
Fine mapping	w5426F	ACAAGCTGACATAAGTGCTTC
Fine mapping	w5426R	GAATTATCATTACCGTCATCG
Fine mapping	w5427F	ACAAGCTGACATAAGTGCTTC
Fine mapping	w5427R	GAATTATCATTACCGTCATCG
Fine mapping	w6411F	TATTCTACGGAACCTTCAACA
Fine mapping	w6411R	AAGTCACAAAAACTGCAAGAC
Fine mapping	w6412F	TAGACCCCACGTTTAAGTACA
Fine mapping	w6412R	TGAGCTAAGAGAAAGAGAACG
Fine mapping	w6413F	ACCGAGGAAGCATGTAATAAT
Fine mapping	w6413R	AGTGACACTTTTTAGTTGGTGT
Fine mapping	w6414F	TCACTAAAGAAGGTGAGGAAA
Fine mapping	w6414R	CCTACCCCCTCTAACTTCTC
Fine mapping	w6415F	TCTGGAACTTAGCTTTGAAGA
Fine mapping	w6415R	CATGAGAGTGGTAAAAAGGAA
Fine mapping	w6416F	TCACCAGCATCTACGATATTT
Fine mapping	w6416R	TTGGTATTAAGTTGACTCATGG
Fine mapping	w6417F	GGTGTCATTACCAACTGTTTT
Fine mapping	w6417R	TAAACTCGACTAAAACCCACA
Fine mapping	w6418F	CCACTTAGGTTATTTTGTTGC
Fine mapping	w6418R	GACGTGTCAAATCTTATGTAGC
Fine mapping	w6419F	AATGGAAGTAACCAAATCCA
Fine mapping	w6419R	AACCCTAATCATTTCCCAAT
Fine mapping	w6420F	GGAGACCGCATATTATATTTGT
Fine mapping	w6420R	GTAATAATTGGGATGGAGCTT
Fine mapping	w6421F	CACCAGCTCCATTATAGTTGT
Fine mapping	w6421R	TCTCATCAACTCCATGAAAAC
Fine mapping	w6422F	AGTGATGGTGCAGAGACTTTA
Fine mapping	w6422R	CCTTTCATCATCATCATCTTC
Fine mapping	w6423F	CAAACCCTTCAACATAACAAG
Fine mapping	w6423R	CATGGATACCAGAAATAATGC
Fine mapping	w6424F	CTCTTTTCTCTGCTAGGCTTC
Fine mapping	w6424R	TCTTTCTGTTTTCCTCTTCG
Fine mapping	w6425F	GTTATGGATTCTGTTTGGATG
Fine mapping	w6425R	TCTTGATAGCTATTTGCTTGG
Fine mapping	w6426F	CTCTCATGTAGCAAAAAGTGC
Fine mapping	w6426R	ACTCTTTACAATCCCCAAAAG
Fine mapping	w6427F	TGTCATGGATAAAGAGAATGC
Fine mapping	w6427R	TATCATGCAGAAAGCAAGTG
Fine mapping	w6428F	GCCCAATCTAACATATACACG
Fine mapping	w6428R	CATAGAAAGCATGATTGTGGT
Fine mapping	w6429F	GTAAGAAAAATTCCCTCCTGA
Fine mapping	w6429R	CATAGTCTTCAACTGCAAAGG
Fine mapping	w6430F	TGTGAGCTTGTCACTGTCATA
Fine mapping	w6430R	AAGAAAGAAATGGACCAACA
Fine mapping	w6431F	CTGGGAATTGTTGACTTACAA
Fine mapping	w6431R	TGATTGGAGAGCTTTGTTTAG
Fine mapping	w6432F	AGCAGAGACATCAATGAGAGA
Fine mapping	w6432R	TCTACCCTTTCAACCTTTCTT
Fine mapping	w6433F	GACCATATTATAGCGTGGTTG
Fine mapping	w6433R	TTGTTGGGTTTTCTTCTCTCT
Fine mapping	w6434F	TGGACCTCAAGATATAGTGAAA
Fine mapping	w6434R	GTCCAAACTGGTGTTAAGTTG
Fine mapping	w6435F	AGAGAAGGCTACCAAAACCTA
Fine mapping	w6435R	GTCTTCTTCTCCCTTTTTGTC
Fine mapping	w6436F	GCCATACTGGTAAAAACTCAA
Fine mapping	w6436R	AGTCCTGTCTGAAACTGGAAG
Fine mapping	w6437F	TAATCGGCATATCCTACAGAA
Fine mapping	w6437R	CGAAAGCTACATTTAAGCAAG
Fine mapping	w6438F	TAACTCATTTGATAGGCAAGC
Fine mapping	w6438R	TTTGAAAGAGCACTTTACTCG
Fine mapping	w6439F	GTAGACGAATAGCCAATCAAA
Fine mapping	w6439R	CCTAACCTCGAAAACTCTTTTA
Fine mapping	w6440F	ATGAAAGGTTCTGTAGGCTGT
Fine mapping	w6440R	TAGAAGTCTGTTCTGCAGCTT
Fine mapping	w6441F	GGGAACAGATAAAGGAAGAAA
Fine mapping	w6441R	GCTTAGCCATCTGATGTAATG
Fine mapping	w6442F	GATTTTCCATCTCTGAATCG
Fine mapping	w6442R	GATGCACATTTGAGTGATCTT
Fine mapping	w6443F	AGAACACGATGAAAGATAGCA
Fine mapping	w6443R	ATGATTAGGGAAGAGCTATGG
Fine mapping	w6444F	ATGAGTCATGCTTACGAGAGT
Fine mapping	w6444R	ACCAAAATCGCAGTGATAAT
Fine mapping	w6445F	GATCCAACTGGTGTTCTATCA
Fine mapping	w6445R	AGCATAACAAACTCCACAATG
Fine mapping	w6446F	AAGATCAGGAAGAGCTAGTCG
Fine mapping	w6446R	TCTTCAAATCACATCAATGC
Fine mapping	w6447F	TCGCCATTTTCACTATTACTC
Fine mapping	w6447R	TTCTCACGTATTCTTCAAAGC
Fine mapping	w6448F	CAAATGAGGTTTTTCTATCACC
Fine mapping	w6448R	GAGATGCTTACCTCATGTTGA
Fine mapping	w6449F	CAACCAGAAGAAGAAGGAAAA
Fine mapping	w6449R	GAATAGATGGGTCCCTTGAG
Fine mapping	w6450F	CTGGGAATTGTTGACTTACAA
Fine mapping	w6450R	TGATTGGAGAGCTTTGTTTAG
Fine mapping	w6451F	AGGGATAAATATCAAAGTCG
Fine mapping	w6451R	GGGATACATCTCAAAATAACAC
Fine mapping	w6452F	GGTTCAGCTTCAATGTGATT
Fine mapping	w6452R	CGTACAAAGAAGGCAAATGTA
Fine mapping	w6453F	TCATCAAACGCAAAAGTAAG
Fine mapping	w6453R	GGGCTTATAGATTTGTGCTCT
Fine mapping	w6454F	CATGATGATGACCGTAAGACT
Fine mapping	w6454R	TTACTGAAAGGGATAAGAGCA
Fine mapping	w6455F	GAAACGTGAGTTGACCATTAG
Fine mapping	w6455R	GAAGAGTGAGAGGGAAGAGTG
Fine mapping	w6456F	CAAGTTAAGGCCTCATTTATCT
Fine mapping	w6456R	GTATCATGTCGGTCCTTGTTA
Fine mapping	w6457F	TCTGTGCCAAAATAGTTACA
Fine mapping	w6457R	AGAAGTTGTTAAAGGCCAGAT
Fine mapping	w6458F	GCTAACTAGCACCCTCTCTCT
Fine mapping	w6458R	TGATGTGTTGTCCACATTAAC
Fine mapping	w7915F	TCAACTAAACTCATAATGGCTTCAA
Fine mapping	w7915R	CCCATGTCGAAATTTTAGCAA
Fine mapping	w7916F	ATCCCTTAGGCCGTGAGTCT
Fine mapping	w7916R	TCGCATTTGAGTTAAAGGTTGA
Fine mapping	w7917F	ACCAACGAGCTAACGGTGAC
Fine mapping	w7917R	TGTGACCATTTCACCTAAAAAGC
Fine mapping	w7918F	GAAAGGGAGATGGATGGTGA
Fine mapping	w7918R	AGATGCGTGCATGGTAATGA
Fine mapping	w7919F	GAAAGGGAGATGGATGGTGA
Fine mapping	w7919R	AGATGCGTGCATGGTAATGA
Fine mapping	w7920F	TCAAATCAACTTGTCAAAAACCA
Fine mapping	w7920R	TACATGCAGGTGCCACGTTA
Fine mapping	w7921F	TTGGGACGATTGACAAACAA
Fine mapping	w7921R	GGTGAATCACGGACTCCAAT
Fine mapping	w7922F	TCATTGTTACAAGGCAAATGTTTT
Fine mapping	w7922R	GCAAACTCGTTCAAAAATCCA
Fine mapping	w7923F	TCAAATCAACTTGTCAAAAACCA
Fine mapping	w7923R	CAGGTGCCACGTTAGCAAT
Fine mapping	w7924F	TGGGAACTGGGAAACCAATA
Fine mapping	w7924R	TGCCTTTTGGTGAAGATGTG
Fine mapping	w7925F	TGGAAGACAACCAAATGACATC
Fine mapping	w7925R	ATCGGACCCAGATTGAAAAC
Fine mapping	w7926F	TGGGTCCGATATGAATTTGG
Fine mapping	w7926R	CCATTCCGTGGACGAAGATA
Fine mapping	w7927F	CCGCCAATCAGTGTTTCTTT
Fine mapping	w7927R	TGGCTAACATGCAAGGCTAA
Fine mapping	w7928F	AAGAGGAGTTCGTGGGAAAAA
Fine mapping	w7928R	CCCTACCAGTGGCTCATCTT
Fine mapping	w7929F	GTGGGTATGCTCGAAAGGTT
Fine mapping	w7929R	TCCCTTCAAGAAGCCCATAA
Fine mapping	w7930F	TTCATCACCGGAGTTCTTGG
Fine mapping	w7930R	CATGGTTTTACCTGTGTTTCCA
Fine mapping	w7931F	GAATTAAGTGACCCGAATCCT
Fine mapping	w7931R	CCACAAGCAGAGGAGAAGAAA
Fine mapping	w7932F	GAATTAAGTGACCCGAATCCT
Fine mapping	w7932R	CCACAAGCAGAGGAGAAGAAA
Fine mapping	w7933F	TTGATTAAGAATACTAAATGCACTCCA
Fine mapping	w7933R	TTAAACCCATGTCACCAGCA
Fine mapping	w7934F	AAAAGGGAAACAGGGCAGAT
Fine mapping	w7934R	TGTTTGAGTGGGGGATTTTC
Fine mapping	w7935F	TTTGTTGACCTCCCATATTTCC
Fine mapping	w7935R	TTACACCCTAAACCCGCTTG
Fine mapping	w7936F	GTCAGAGTCCGAGCCTTGTT
Fine mapping	w7936R	GAAAACAACCGTACGCTGAG
Fine mapping	w7937F	CGGCGACAGATATGGGTTAG
Fine mapping	w7937R	CCTATTTAAATTTCTTTTTACTCACGA
Fine mapping	w7938F	GAAAATCCCCCACTCAAACA
Fine mapping	w7938R	GGTGAGCACACTTGATGATGA
Fine mapping	w7939F	GAAAATCCCCCACTCAAACA
Fine mapping	w7939R	GGTGAGCACACTTGATGATGA
Fine mapping	w7940F	TTGCCGAAGAAAGAAGAGGA
Fine mapping	w7940R	CGGCAATGCTCGTTTAGTTT
Fine mapping	w7941F	TCTGGGTGTTTCTTTTCTGGA
Fine mapping	w7941R	CAGATCTGTTCCAACCGACA
Fine mapping	w7942F	CCTTCTCCTTGACTCCACCA
Fine mapping	w7942R	TGCTCATTTTATCTTCGGCTTT
Fine mapping	w7943F	CGGCGACAGATATGGGTTAG
Fine mapping	w7943R	CCTATTTAAATTTCTTTTTACTCACGA
Fine mapping	w7944F	CATCAAAAGCTCGCACTCTG
Fine mapping	w7944R	TGATGATGATCTGGGCCACT
Fine mapping	w7945F	TGTTTAAAACGCTTGAATTCGT
Fine mapping	w7945R	TGGAAGTAACCAAATCCATTTTT
Fine mapping	w7946F	TGCCAACCTGTATCCCTCTT
Fine mapping	w7946R	CTGTCATTCGTGCTCTCTCG
Fine mapping	w7947F	TGCACATGATAAGATTCGAACA
Fine mapping	w7947R	AACGAGAGGTTTGGACAATGA
Fine mapping	w7948F	GTCAGAGTCCGAGCCTTGTT
Fine mapping	w7948R	GTCTGGTTTTGGATGCTGGT
Fine mapping	w7949F	TTGATTAAGAATACTAAATGCACTCCA
Fine mapping	w7949R	CACATGTCACCAGCATCTACG
Fine mapping	w7950F	GCATGCCATGAGAGTGGTAA
Fine mapping	w7950R	TGTTTGAGTGGGGGATTTTC
Fine mapping	w7951F	AGTGGCTCCAGAGAATCGAA
Fine mapping	w7951R	TCTCCCAAAACCCTTTTTGTT
Fine mapping	w7952F	TTTTTGAAAACTTAACCGCTGA
Fine mapping	w7952R	TCAATAAAGGGTGGTTTTTCA
Fine mapping	w7953F	TAGCAATCGTCGTACCGAAA
Fine mapping	w7953R	TGGGCATTAAGGCTGAATTT
Fine mapping	w7954F	TTGACATCGCACTTCATTCG
Fine mapping	w7954R	TCCTTTATCGCTATGCTTTTTGA
Fine mapping	w7955F	TTGACATCGCACTTCATTCG
Fine mapping	w7955R	TCCTTTATCGCTATGCTTTTTGA
Fine mapping	w7956F	TCGCATTTGAGTTAAAGGTTGA
Fine mapping	w7956R	ATCCCTTAGGCCGTGATTCT
Fine mapping	w7957F	CATTATCGGGCCTCTGTCTT
Fine mapping	w7957R	CCGTCCCATTTCCTGTTAAT
Fine mapping	w7958F	GTCAGAGTCCGAGCCTTGTT
Fine mapping	w7958R	GTCTGGTTTTGGATGCTGGT
Fine mapping	w7959F	TCCCCATGTAATTTTCACGTC
Fine mapping	w7959R	AAAAATTGGAGTGCATTTAGTATTC
Fine mapping	w7960F	GAAGTGCATGCATCATTGGT
Fine mapping	w7960R	AGATAGGGTGGCTCTGGACA
Fine mapping	w7961F	TTGATAATGTCCGTTAGGAGCA
Fine mapping	w7961R	TGGTCAGAAATCATGCTGAAA
Fine mapping	w7962F	CGTTCAAAAATCCACGGTCT
Fine mapping	w7962R	TCACTGTTACAAGGCAAATGTTTT
Fine mapping	w7963F	GGTGAATCACGGACTCCAAT
Fine mapping	w7963R	AAATGGAGAACCAAACAATGG
Fine mapping	w7964F	CTCTGCTGATGTGGCATACA
Fine mapping	w7964R	TCAAATCAACTTGTCAAAAACCA
Fine mapping	w7965F	AGATGCGTGCATGGTAATGA
Fine mapping	w7965R	GAAAGGGAGATGGATGGTGA
Fine mapping	w7966F	AGATGCGTGCATGGTAATGA
Fine mapping	w7966R	GAAAGGGAGATGGATGGTGA
Fine mapping	w7967F	TTTAGTGGCAAATTTCAATCACA
Fine mapping	w7967R	CTCCAACAGTCTTGAGTTTCACA
Fine mapping	w7968F	TGAAGGCATGCTTTTACCTG
Fine mapping	w7968R	TTCATCACCGGAGTTCTTGG
Fine mapping	w7969F	CCATTATATGGCACATCAAATCTT
Fine mapping	w7969R	TCGCGGTTATGTCAATTAGG
Fine mapping	w7970F	TCCCTTCAAGAAGCCCATAA
Fine mapping	w7970R	CGGAAGGTTATATGCCAAGG
Fine mapping	w7971F	CCCTACCAGTGGCTCATCTT
Fine mapping	w7971R	AAGAGGAGTTCGTTGGAAAAA
Fine mapping	w7972F	GGAAAAACCCCACTACAAAGG
Fine mapping	w7972R	AAGGATTGTGGGATTGTGGA
Fine mapping	w7973F	GGGTTGAAAACGAGGTATCG
Fine mapping	w7973R	TCTTATGCCGCCTCAACTTT
Fine mapping	w7974F	CCCAAACAAACAATCAACACA
Fine mapping	w7974R	CACATCAAGCCACACTATCCA
Fine mapping	w7975F	CTCAGCCTTCCCATGTGTGT
Fine mapping	w7975R	GGTATCGAGACTTCGATTTCGT
Fine mapping	w7976F	TTGCACCAAATCAAAATCAG
Fine mapping	w7976R	TGGTGTGTACATGTTGTGGAAA
Fine mapping	w7977F	TCGCTTATTGAGTTGGTGTCA
Fine mapping	w7977R	AAGGTGGCCTTGTCATTACG
Fine mapping	w7978F	ATGACCATTTCACCTAAAAAGC
Fine mapping	w7978R	CCAATGAGCTAACGGTGACA
Fine mapping	w7979F	CCGGGAAATTGAATCAGGTA
Fine mapping	w7979R	ATGTGTCTGGCGTGGTGATA
Fine mapping	w7980F	CGGGCAGAGGAGAAGAAAAT
Fine mapping	w7980R	TCGTGTCAAGGTGGAGATTG
Fine mapping	w7981F	CGAATCCGAATAATTACAACAGG
Fine mapping	w7981R	AGAATTAAGTGACCCGAATCCT
Fine mapping	w7982F	CGAATCCGAATAATTACAACAGG
Fine mapping	w7982R	AGAATTAAGTGACCCGAATCCT
Fine mapping	w7983F	ATTTTCCGAGCCTAGGGATG
Fine mapping	w7983R	TTGCACAATTCACATACACAACA
Fine mapping	w7984F	GCTTATAAATGAGGCGGCATA
Fine mapping	w7984R	TGAACCATTGAAAACCTTCATTT
Fine mapping	H2516F	GATTTCACATCACCTGACACT
Fine mapping	H2516R	GTCTGATATAATGGCCGATG
Fine mapping	H2517F	CATGACTGCATTACCCTTTAC
Fine mapping	H2517R	AAGGTGGGTATATATCCTTGC
Fine mapping	H2518F	CAATCACTAAAGAAGGTGAGG
Fine mapping	H2518R	CTCGTTTCTTTTTGTTGACC
Fine mapping	H2519F	AGAGCTAAGAGGAGAGGATGA
Fine mapping	H2519R	CAATCTAATGACCCAACGAT
Fine mapping	H2520F	CAAGAAAGCAATGGGAGTAG
Fine mapping	H2520R	ACCTCCCCTTAGGACTAGTTT
Fine mapping	H2521F	TGACGTAGAAATTGGTTTGC
Fine mapping	H2521R	TTACAAGTTGTCACCGTTAGC
Fine mapping	H2522F	ACGTGAGTGTCATTACCAAA
Fine mapping	H2522R	CACATGATGAGATTCGAAGAC
Fine mapping	H2523F	GGGTTCAAATCCTACCATATAC
Fine mapping	H2523R	GGTGTCACAAGTCAATCAAAC
Fine mapping	H2524F	AGTTCTTGGGTGAAGAACAA
Fine mapping	H2524R	GCAGGTTTTACCCATAAAGG
Fine mapping	H2525F	GCAATGGATAAAATCTCAGC
Fine mapping	H2525R	TTTACTTGCAAGGGAAGGTA
Fine mapping	H2526F	GGAGAACAATCCAATACTACG
Fine mapping	H2526R	GGGTGTATAATCAGATTCCAAG
Fine mapping	H2527F	GGAGAACAATCCAATACTACG
Fine mapping	H2527R	GGGTGTATAATCAGATTCCAAG
Fine mapping	H2528F	GACTTCGATTTCTCTCGTTT
Fine mapping	H2528R	TGGTCTTACTTTTGGAGTTG
Fine mapping	H2529F	CCAACGTATACAGAGACGAGA
Fine mapping	H2529R	TATATACATTGGCCAGTACCC
Fine mapping	H2530F	GTTCCTGATTGCTTGTGTTAC
Fine mapping	H2530R	TGAGGAGTCTTGTCCAAATAC
Fine mapping	H2531F	GCTACTTTGCCATACTTGTTG
Fine mapping	H2531R	ATGGAAGGAGAAGATATGGAG
Fine mapping	H2532F	GCTACTTTGCCATACTTGTTG
Fine mapping	H2532R	ATGGAAGGAGAAGATATGGAG
Fine mapping	H2533F	TAGCCCTTGAAGTTTAATGC
Fine mapping	H2533R	GAGGTGCCACAAATAATGTT
Fine mapping	H2534F	CTCTTTAGATGTAGCGTGTGC
Fine mapping	H2534R	TGACAATTTTAGTCCCTGTG
Fine mapping	H2535F	TAAGCCTCACAAAATTGACC
Fine mapping	H2535R	TTTCATTAGGGTGTGTTGGT
Fine mapping	H2536F	CCTTTTTGTTTCTCAAGTGG
Fine mapping	H2536R	CTGCTTTCATCAACATCCAT
Fine mapping	H2537F	GGAAAGAGATGTGAAACCAA
Fine mapping	H2537R	CTAGACCCACTGCAAATATCA
Fine mapping	H2538F	CCCTGCAGTGCATAACTC
Fine mapping	H2538R	AAAGGGTCCAAAAGAGTTTC
Fine mapping	H2539F	GCATCAACTTGGTTGTTAGAG
Fine mapping	H2539R	TGTCATCAAATACCCACCTAC
Fine mapping	H2540F	GAGATCAGAATCAAAGCACAG
Fine mapping	H2540R	TTTAGCTTTAGGGTTCTCCAC
Fine mapping	H2541F	AGGCATCAGTCTCTTCAAAT
Fine mapping	H2541R	GTAGGCTTTGCACTTATCATC
Fine mapping	H2542F	ATATTAAGGTCGAGGGTCATC
Fine mapping	H2542R	CTAGACACCCTTTTTAGGAGAA
Fine mapping	H2543F	TCTGCCCGAGTTAAATAGAA
Fine mapping	H2543R	ATTCGATATGGCTCTACTCT
Fine mapping	H2544F	TAGAGTAGAGCCATATCGAA
Fine mapping	H2544R	CACCACTCAAACTTCACACAT
Fine mapping	H2545F	CCCTTAATACTTCAGCCATTC
Fine mapping	H2545R	CGAAGAAAGAAGAGGAAGAGA
Fine mapping	H2546F	GTGACAACTTGTAAATGGGAGT
Fine mapping	H2546R	CTTTGTGACCCTTTCACCTA
Fine mapping	H2547F	CGTATGTCTCGACGTATAGAGT
Fine mapping	H2547R	CTTAGTCCCTTCAACAAGCTC
Fine mapping	H2548F	CTTATCCCATTCAAAGTGTG
Fine mapping	H2548R	TGAAGCAAAGAGAAGCAGTT
Fine mapping	H2549F	GGAGATGGATGGTGAGTAAAC
Fine mapping	H2549R	CAAATCATGTGGTACCCTAGT
Fine mapping	H2550F	AACAAACAAAGAGGGAGAGAG
Fine mapping	H2550R	GATTTCATAGTTGCCTGAGC
Fine mapping	H2551F	ACAATCTCCAACGCTAATCA
Fine mapping	H2551R	ACACATAGATGTCACGTTAGC
Fine mapping	H2552F	GTTAACTCGTGAGTTTTTCGAG
Fine mapping	H2552R	CTAAATGTAACATCCCCAACTC
Fine mapping	H2553F	ATAAGCATCCATCTTGTACCC
Fine mapping	H2553R	CAAGTGTTTTATGTCCACACG
Fine mapping	H2554F	TCACCAAACTCAAGCCTAAT
Fine mapping	H2554R	TGGGCTAGAGTCACGTACTAA
Fine mapping	H2555F	TTGTATGACGAGTTGAATGG
Fine mapping	H2555R	GCCCACGTATGTTAGTATGAG
Fine mapping	H2556F	GTGGTCTTATCATTGTGTGGA
Fine mapping	H2556R	GATAACAACACCACAATAGGC
Fine mapping	H2557F	AGTGATGGTGCAGAGACTTTA
Fine mapping	H2557R	GTAACACAAGCAATCAGGAAC
Fine mapping	H2558F	TTCACACTACATGCACCAAT
Fine mapping	H2558R	AGCGTTGGAGATTGTAGAAA
Fine mapping	H2559F	GGAGTTAACAATTGGTTTCG
Fine mapping	H2559R	CTTTCTTGTCTACCGACCAA
Fine mapping	H2560F	TAGTTCAAACTGGTGGGAGTA
Fine mapping	H2560R	ATGGAAGAGAACACGAAGTG
Fine mapping	H2561F	TAGTTCAAACTGGTGGGAGTA
Fine mapping	H2561R	ATGGAAGAGAACACGAAGTG
RT-PCR（ORF1）	w7985F	CGGTGAAGATGGAACTTGGT
RT-PCR（ORF1）	w7985R	TGGTCCACAGTGTTGTTGGT
RT-PCR（ORF2）	W7987F	CCCAAGTATTCCTTTTGTTG
RT-PCR（ORF2）	W7987R	CCCTGGTTTTCTACCTCTCT
RT-PCR（ORF3）	w7990F	GGTCGACGAGATCGACATTT
RT-PCR（ORF3）	w7990R	ACCTCGTATGCTTCCAGCAC
RT-PCR（ORF4）	w7993F	GGTCGAACAATAGCCGACAT
RT-PCR（ORF4）	w7993R	CAATCGCTCGAGTTGAAGTG
RT-PCR（ORF5）	w7995F	AGTGCTCACGGTTGGGATG
RT-PCR（ORF5）	w7995R	ACAAAGTATGGGTTATGAGCCT
RT-PCR（ORF6）	w7997F	AGTATGGCAAAGTAGCAAGCA
RT-PCR（ORF6）	w7997R	CAATCGCTCGAACCACTCG
RT-PCR（ORF7）	w8001F	GTCCCCGTTCAAGAAAGCC
RT-PCR（ORF7）	w8001R	TGTCTCATGTGCTCTTGCTACAG
RT-PCR（histone-3）	Y8991F	CGGTGGTGTGAAGAAGCCTCAT
RT-PCR（Histone-3）	Y8991R	AATTTCACGAACAAGCCTCTGGAA
qPCR（GoPGF）	w4082F	CCCAAGTATTCCTTTTGTTG
qPCR（GoPGF）	w4082R	CCCTGGTTTTCTACCTCTCT
A subgenome only	H4544F	ACAACAAGTCGAGCCCAAGAAAGAAGCT
A subgenome only	H4547R	CTCTCTTTTTCGACCGGCGGCT
D subgenome only	H4236F	CAACAAGTCGAGCCCAAGAAAGAAAGC
D subgenome only	w4082R	CCCTGGTTTTCTACCTCTCT
co-segregated SNP	H4552F	ACTTAGACCATGTTTTAATGATGTATATCAAAGGTC
co-segregated SNP	H4552R	TTGAACCCATTACCTAGCGATTTACACCAAC
Full-length primer（GoPGF）	w7986F	TCAATAATGTCTTCCTCTTCTTCG
Full-length primer（GoPGF）	w7987R	CAAGCCCCAATGTTAGTGTT
VIGS vector（GoPGF）	H1238F	AAGGTTACCGAATTCTCTAGATTTGATACACTGGCATGGTGA
VIGS vector（GoPGF）	H1238R	CGTGAGCTCGGTACCGGATCCTTGAAGCAGAAAGGCAACGAC
Subcellular localization（GoPGF）	K0016F	CCCCGGGATGTCTTCCTCTTCTTCGTCTTCT
Subcellular localization（GoPGF）	K0016R	CGTCGACATTCAACGTGCATCTCTGAAGG
promoter（GoPGF）	H3996F	CGCTGCAGTAGAAGATGTGCTGTATGAGTATCC
promoter（GoPGF）	H3996R	CGTCTAGATATTGAATATGATAGTGTGTACTACCG
