# Supplementary material for: Genetic basis for glandular trichome formation in cotton
Source: Nat Commun. 2016 Jan 22;7:10456. doi: 10.1038/ncomms10456 (PMC4735898; doi:10.1038/ncomms10456)
Supplement: Supplementary Data 2 — List of bHLH genes form different species [file ncomms10456-s3.xls]

## Sheet: Supplementary Data 2
Supplementary Data 2: List of bHLH genes form different species.
bHLH NO.	bHLH Protein Identifier	Species	bHLH Domain Sequence
AanbHLH01	Aan003367	Artemisia annua	VLAPGYHVEAERQRREKLNHRFYALRSVVPYVSKMDKASLLADAVTYINELKSKIQ
AanbHLH02	Aan013065	Artemisia annua	EPLNHVEAERQRREKLNQKFYALRAVVPNVSKMDKASLLGDAISYINDLKSKLD
AanbHLH03	Aan014100	Artemisia annua	EPLNHVEAERQRREKLNQRFYALRAVVPNVSKMDKASLLGDAILYIKELKSKVD
AanbHLH04	Aan014660	Artemisia annua	PPINHVEAERQRREKLNQRFYTLRSVVPNVSKMDKASLLADAVCYINELKGKVE
AanbHLH05	Aan019025	Artemisia annua	EPLNHVEAERQRREKLNQRFYALRAVVPNVSKMDKASLLGDAILYIKELKSKVD
AanbHLH06	Aan020328	Artemisia annua	EPLNHVEAERQRREKLNQRFYALRAVVPNISKMDKASLLGDAISYITDLQSKIR
AanbHLH07	Aan021257	Artemisia annua	VEAERQRREKLNQRFYALRAVVPNISKMDKASLLGDAITYITDLQKKLK
AtbHLH006/MYC2	At1g32640.1/MYC2	Arabidopsis thaliana	NGREEPLNHVEAERQRREKLNQRFYALRAVVPNVSKMDKASLLGDAIAYINELKSKVV
AtbHLH015/PIL5	At2g20180.1/PIL5	Arabidopsis thaliana	KHHPAVLSHVEAEKQRREKLNHRFYALRAIVPKVSRMDKASLLSDAVSYIESLKSKID
AtbHLH029/FRU	At2g28160.1/FRU	Arabidopsis thaliana	HGRDKPLNHVEAERMRREKLNHRFYALRAVVPNVSKMDKTSLLEDAVCYINELKSKAE
AtbHLH014	At4g00870.1	Arabidopsis thaliana	NGRAEALNHVEAERQRREKLNQRFYALRSVVPNISKMDKASLLGDAVSYINELHAKLK
AtbHLH003	At4g16430.1	Arabidopsis thaliana	NGREEALNHVEAERQRREKLNQRFYALRAVVPNISKMDKASLLADAITYITDMQKKIR
AtbHLH004/MYC4	At4g17880.1/MYC4	Arabidopsis thaliana	NGREEPLNHVEAERQRREKLNQRFYSLRAVVPNVSKMDKASLLGDAISYISELKSKLQ
AtbHLH005/MYC3	At5g46760.1/MYC3	Arabidopsis thaliana	NGREEPLNHVEAERQRREKLNQRFYSLRAVVPNVSKMDKASLLGDAISYINELKSKLQ
GabHLH01	Cotton_A_07316	Gossypium arboreum	NGREEPLNHVEAERQRREKLNQKFYALRAVVPNVSKMDKASLLGDAISYINELRTKVQ
GabHLH02	Cotton_A_07908	Gossypium arboreum	NGREEPLNHVEAERQRREKLNQRFYALRAVVPNVSKMDKASLLGDAISYINELSTKVQ
GabHLH03	Cotton_A_13206	Gossypium arboreum	NGKESPINHVEAERQRRERLNHRFYALRSVVPNVSKMDKASLLSDAVAYIKELRSKID
GabHLH04	Cotton_A_14405	Gossypium arboreum	NGREEPLNHVEAERQRREKLNQRFYALRAVVPNISKMDKASLLGDAIAYINELQAKLK
GabHLH05	Cotton_A_15640	Gossypium arboreum	LGRETPLNHVEAERQRREKLNHRFYALRAVVPNVSRMDKASLLSDAVSYINDLKAKID
GabHLH06	Cotton_A_23114	Gossypium arboreum	NGREEPLNHVEAERQRREKLNQRFYALRAVVPNVSKMDKASLLGDAISYINELKIKLQ
GabHLH07	Cotton_A_25894	Gossypium arboreum	LRRDTPVNHVEAERQRREKLNHRFYALRAAVPNVSRMDKASLLSDAVTYITELKSKIE
GabHLH08	Cotton_A_32570	Gossypium arboreum	LGRETPLNHVEAERQRREKLNHRFYALRAVVPNVSRMDKASLLSDAVSYISELKAKVE
GabHLH09	Cotton_A_32766	Gossypium arboreum	NGREEPLNHVEAERQRREKLNQRFYALRAVVPNISKMDKASLLGDAITYITDLQMKIR
GabHLH10	Cotton_A_36552	Gossypium arboreum	TGKTTPSNHVEAERLRREKLNHRFYALRSVVPTVSKMDKASLLSDAVAYIKELRSKID
GabHLH11	Cotton_A_39529	Gossypium arboreum	SGRETLLNHVEAERQRREKLNHRFYALRAVVPNVSRMDKASLLSDAVAYINELKSKIE
GhbHLH01	Gh_A03G0010	Gossypium hirsutum	NGREEPLNHVEAERQRREKLNQRFYALRAVVPNVSKMDKASLLGDAISYINELKIKLQ
GhbHLH02	Gh_A07G1232	Gossypium hirsutum	LGRETPLNHVEAERQRREKLNHRFYALRAVVPNVSRMDKASLLSDAVSYISELKAKVE
GhbHLH03	Gh_A08G0962	Gossypium hirsutum	TGKTTPSNHVEAERLRREKLNHRFYALRSVVPTVSKMDKASLLSDAVAYIKELRSKID
GhbHLH04	Gh_A08G1091	Gossypium hirsutum	SGRETLLNHVEAERQRREKLNHRFYALRAVVPNVSRMDKASLLSDAVAYINELKSKIE
GhbHLH05	Gh_A08G1412	Gossypium hirsutum	NGREEPLNHVEAERQRREKLNQKFYALRAVVPNVSKMDKASLLGDAISYINELKSKLQ
GhbHLH06	Gh_A09G2341	Gossypium hirsutum	NGREEPLNHVEAERQRREKLNQKFYALRAVVPNVSKMDKASLLGDAISYINELRTKVQ
GhbHLH07	Gh_A11G0884	Gossypium hirsutum	NGREEPLNHVEAERQRREKLNQRFYALRAVVPNISKMDKASLLGDAIAYINELQAKLK
GhbHLH08	Gh_A11G0909	Gossypium hirsutum	LGRETPLNHVEAERQRREKLNHRFYALRAVVPNVSRMDKASLLSDAVSYINDLKAKID
GhbHLH09	Gh_A11G1180	Gossypium hirsutum	NGREEPLNHVEAERQRREKLNQRFYALRAVVPNISKMDKASLLGDAITYITDLQMKIR
GhbHLH10	Gh_A12G1040	Gossypium hirsutum	LRRDTPVNHVEAERQRREKLNRRFYALRAAVPNVSRMDKASLLSDAVTYITELKSKIE
GhbHLH11	Gh_A12G1893	Gossypium hirsutum	NGREEPLNHVEAERQRREKLNQRFYALRAVVPNVSKMDKASLLGDAISYINELSTKVQ
GhbHLH12/GoGPF	Gh_A12G2172	Gossypium hirsutum	NGKESPINHVEAERQRRERLNHRFYALRSVVPNVSKMDKASLLSDAVAYIKELRSKID
GhbHLH13	Gh_D03G1849	Gossypium hirsutum	NGREEPLNHVEAERQRRQKLNQRFYALRAVVPNVSKMDKASLLGDAISYINELKIKLQ
GhbHLH14	Gh_D07G1340	Gossypium hirsutum	LGRETPLNHVEAERQRREKLNHRFYALRAVVPNVSRMDKASLLSDAVSYINELKAKIE
GhbHLH15	Gh_D08G1175	Gossypium hirsutum	TGKTTPSNHVEAERLRREKLNHRFYALRSVVPTVSKMDKASLLSDAVAYIKELRSQID
GhbHLH16	Gh_D08G1374	Gossypium hirsutum	SGRETLLNHVEAERQRREKLNHRFYALRAVVPNVSRMDKASLLSDAVAYINELKSKIE
GhbHLH17	Gh_D08G1707	Gossypium hirsutum	NGREEPLNHVEAERQRREKLNQKFYALRAVVPNVSKMDKASLLGDAISYINELKSKLQ
GhbHLH18	Gh_D09G1895	Gossypium hirsutum	NGREEPLNHVEAERQRREKLNQKFYALRAVVPNVSKMDKASLLGDAISYINELRTKVQ
GhbHLH19	Gh_D11G1032	Gossypium hirsutum	NGREEPLNHVEAERQRREKLNQRFYALRAVVPNISKMDKASLLGDAIAYINELQAKLK
GhbHLH20	Gh_D11G1055	Gossypium hirsutum	LGRETPLNHVEAERQRREKLNHRFYALRAVVPNVSRMDKASLLSDAVSYINDLKAKID
GhbHLH21	Gh_D11G1337	Gossypium hirsutum	NGREEPLNHVEAERQRREKLNQRFYALRAVVPNISKMDKASLLGDAITYITDLQMKIR
GhbHLH22	Gh_D12G1160	Gossypium hirsutum	LRRDTPVNHVEAERQRREKLNHRFYALRAAVPNVSRMDKASLLSDAVTYITELKSKIK
GhbHLH23	Gh_D12G2074	Gossypium hirsutum	NGREEPLNHVEAERQRREKLNQRFYALRAVVPNVSKMDKASLLGDAISYINELSTKVQ
GhbHLH24	Gh_D12G2351	Gossypium hirsutum	NGKESPINHVEAERQRRERLNHRFYALRSVVPNVSKMDKASLLSDAVAYIKELRSKID
GhbHLH25	Gh_Sca038875G01	Gossypium hirsutum	NGKESPINHVEAERQRRERLNHRFYALRSVVPNVSKMDKASLLSDAVAYIKELRSKID
GhbHLH26	Gh_Sca101437G01	Gossypium hirsutum	NGREEPLNHVEAERQRREKLNQRFYALRAV
GrbHLH01	Gorai.001G151700.1	Gossypium raimondii	LGRETPLNHVEAERQRREKLNHRFYALRAVVPNVSRMDKASLLSDAVSYINELKAKIE
GrbHLH02	Gorai.003G182100.1	Gossypium raimondii	NGREEPLNHVEAERQRREKLNQRFYALRAVVPNVSKMDKASLLGDAISYINELKIKLQ
GrbHLH03	Gorai.004G129600.1	Gossypium raimondii	TGKTTPSNHVEAERLRREKLNHRFYALRSVVPTVSKMDKASLLSDAVAYIKELRSQID
GrbHLH04	Gorai.004G149500.1	Gossypium raimondii	SGRETLLNHVEAERQRREKLNHRFYALRAVVPNVSRMDKASLLSDAVAYINELKSKIE
GrbHLH05	Gorai.004G184800.1	Gossypium raimondii	NGREEPLNHVEAERQRREKLNQKFYALRAVVPNVSKMDKASLLGDAISYINELKSKLQ
GrbHLH06	Gorai.006G216700.1	Gossypium raimondii	NGREEPLNHVEAERQRREKLNQKFYALRAVVPNVSKMDKASLLGDAISYINELRTKVQ
GrbHLH07	Gorai.007G109300.1	Gossypium raimondii	NGREEPLNHVEAERQRREKLNQRFYALRAVVPNISKMDKASLLGDAIAYINELQAKLK
GrbHLH08	Gorai.007G111800.1	Gossypium raimondii	LGRETPLNHVEAERQRREKLNHRFYALRAVVPNVSRMDKASLLSDAVSYITDLKAKID
GrbHLH09	Gorai.007G143800.1	Gossypium raimondii	NGREEPLNHVEAERQRREKLNQRFYALRAVVPNISKMDKASLLGDAITYITDLQMKIR
GrbHLH10	Gorai.008G128800.1	Gossypium raimondii	LRRDTPVNHVEAERQRREKLNHRFYALRAAVPNVSRMDKASLLSDAVTYITELKSKIK
GrbHLH11	Gorai.008G226300.1	Gossypium raimondii	NGREEPLNHVEAERQRREKLNQRFYALRAVVPNVSKMDKASLLGDAISYINELSTKVQ
GrbHLH12	Gorai.008G259000.1	Gossypium raimondii	NGKESPINHVEAERQRRERLNHRFYALRSVVPNVSKMDKASLLSDAVAYIKELRSKID
VvbHLH01	GSVIVT01000771001	Vitis vinifera	NGREEPLNHVEAERQRREKLNQRFYALRAVVPNISKMDKASLLGDAISYITDLQMKIR
VvbHLH02	GSVIVT01019659001	Vitis vinifera	TGREMPLNHVEAERQRREKLNHRFYALRAVVPNVSRMDKASLLADAVSYIHELKTKID
VvbHLH03	GSVIVT01027412001	Vitis vinifera	LGRDAPLNHVEAERQRREKLNHRFYALRAVVPNVSRMDKASLLADAVSYINELKAKVD
NtbHLH01	Nta013352	Nicotiana tabacum	TPLNHVEAERQRREKLNHRFYALRSVVPHVTKMDKASLLSDAVEYINELKTKVD
NtbHLH02	Nta018915	Nicotiana tabacum	EPLNHVEAERQRREKLNQRFYALRAVVPNVSKMDKASLLGDAIAFINELKSKVQ
NtbHLH03	Nta018989	Nicotiana tabacum	EPLNHVEAERQRREKLNQRFYALRAVVPNVSKMDKASLLGDAISYINELKLKLQ
OsbHLH008	OsbHLH008	Oryza sativa	NGREEPLNHVEAERQRREKLNQRFYALRAVVPNISKMDKASLLGDAITYITDLQKKLK
OsbHLH009	OsbHLH009	Oryza sativa	NGREEPLNHVEAERQRREKLNQRFYALRAVVPNVSKMDKASLLGDAISYINELRGKLT
OsbHLH010	OsbHLH010	Oryza sativa	NGREEPLNHVEAERQRREKLNQRFYALRAVVPKISKMDKASLLSDAIAYIQELEARLR
OsbHLH011	OsbHLH011	Oryza sativa	GGGAPPIGHVEAERQRREKLNRRFCELRAAVPTVSRMDKASLLADAVDYIAELRRRVE
OsbHLH167	OsbHLH167	Oryza sativa	RPDGPTVSHVEAERQRREKLNRRFCDLRAAVPTVSRMDKASLLADAAAYIAELRARVA
SlbHLH01	Solyc01g096050.2.1	Solanum lycopersicum	EPLNHVEAERQRREKLNQRFYALRAVVPNISKMDKASLLGDAIAYITELQKKLR
SlbHLH02	Solyc01g096370.2.1	Solanum lycopersicum	AALNHVEAERQRREKLNHRFYALRSVVPNVSRMDKASLLSDAVSYINQLKAKVD
SlbHLH03	Solyc05g050560.1.1	Solanum lycopersicum	EPLNHVEAERQRREKLNQRFYALRAVVPNISKMDKASLLGDAIAHITDMQKRIR
SlbHLH04	Solyc06g083980.1.1	Solanum lycopersicum	EALNHVEAERQRREKLNQRFYALRAVVPNISKMDKASLLGDAIAYITDLQARIR
SlbHLH05	Solyc08g008600.2.1	Solanum lycopersicum	EMAMDVHVEAERKRREKLNHRFYALRSVVPYVSKMDKASLLGDAVTYINELKAKIK
SlbHLH06	Solyc08g076930.1.1	Solanum lycopersicum	EPLNHVEAERQRREKLNQRFYALRAVVPNVSKMDKASLLGDAISYINELKSKLQ
SlbHLH07	Solyc08g083170.1.1	Solanum lycopersicum	HVEAERQRREKLNHRFYALRSVVPNVSKMDKASLLADAVTYINELKAKVE
SlbHLH08	Solyc10g009270.2.1	Solanum lycopersicum	TQGNHVEAERQRREKLNSRFYALREVVPNVTKMDKATLLSDAVTYITQLKAKVD
SlbHLH09	Solyc10g009290.1.1	Solanum lycopersicum	TPLNHVEAERQRREKLNHRFYALRSVVPHVTKMDKASLLSDAVSYINELKSKVA
SlbHLH10	MYC2-like isoform 1	Solanum lycopersicum	LGRETPLNHVEAERQRREKLNHRFYALRAVVPNVSRMDKASLLSDAVSYINELKAKIE
TcbHLH01	Thecc1EG005064t1	Theobroma cacao	NGREEPLNHVEAERQRREKLNQRFYALRAVVPNISKMDKASLLGDAIAYINELQAKLK
TcbHLH02	Thecc1EG005131t1	Theobroma cacao	SGKDSPLNHVEAERQRRERLNHRFYALRSVVPNVSKMDKASLLSDAVAYIKELRSKVE
TcbHLH03	Thecc1EG015640t1	Theobroma cacao	NGREEPLNHVEAERQRREKLNQRFYALRAVVPNVSKMDKASLLGDAISYINELRTKLQ
TcbHLH04	Thecc1EG015714t1	Theobroma cacao	ELPLNHVEAERQRRERLNNRFYALRSVVPNVSKMDKASLLADAVTYIQELKAKVDELK
RcbHLH01	XP_002518914.1	Ricinus communis	ELPLNHVEAERQRRERLNHRFYALRSVVPNVSKMDKASLLADAVTYIEELKAKVDELE
HbbHLH01	gi|334200174|gb|AEG74014.1| MYC4	Hevea brasiliensis	ETPVNHVEAERQRREKLNHRFYALRAVVPNVSRMDKASLLSDAVAYISELKAKIEYLE
GmbHLH01/MYC2-like	gi|356520239|ref|XP_003528771.1 MYC2-like	Glycine max	ELSSLPVNHVEAERQRRQKLNQRFYALRSVVPNVSKMDKASLLADAAEYIKELKSKVQKLE
CsbHLH01/MYC4-like	gi|449456931|ref|XP_004146202.1 MYC4-like	Cucumis sativus	MAALNHVEAERQRREKLNHRFYALRSVVPNVSRMDKASLLSDAVSYINQLKAKVDELE
FvbHLH01/MYC2-like	MYC2-like	Fragaria vesca subsp. vesca	DTPLNHVEAERQRREKLNHRFYALRAVVPNVSRMDKASLLSDAVSYINELKAKVDELE
StbHLH01/MYC2-like	MYC2-like	Solanum tuberosum	MAALNHVEAERQRREKLNHRFYALRSVVPNVSRMDKASLLSDAVSYINQLKAKVDELE
PtbHLH01	gi|566162676|ref|XP_002303693.2	Populus trichocarpa	ESPLNHVEAERQRRERLNHRFYALRSVVPNVSKMDRASLLADAVNYIKELKRKVNELE
CcbHLH01	gi|567893460|ref|XP_006439218.1	Citrus clementina	ESPLNHVEAERQRRERLNHRFYALRSVVPNVSKMDKASLLADAVAYIKELRAKVDELE
AtbHLH01	gi|586661047|ref|XP_006830285.1	Amborella trichopoda	VVPLNHVEAERQRREKLNRRFYALRAVVPHVSKMDKASLLADAVSYINQLKAKVQHLE
MobHLH01	gi|587893322|gb|EXB81873.1	Morus notabilis	GNSLPVNHVEAERQRREKLNHRFYALRSVVPNVSKMDKASLLADAVVYINELKSKINELE
PvbHLH01	gi|593703125|ref|XP_007151965.1	Phaseolus vulgaris	ETLPVNHVEAERQRREKLNQRFYALRSAVPNVSKMDKASLLSDAVDYINELKAKISQLQ
PpbHLH01	gi|595846324|ref|XP_007209110.1	Prunus persica	DRESPINHVEAERQRREKLNHRFYALRSVVPNVSKMDKASLLSDAVVYINKLKAKVEELE
EgbHLH01	gi|629106311|gb|KCW71457.1	Eucalyptus grandis	DTPLNHVEAERQRREKLNHRFYALRAVVPNVSRMDKASLLSDAVSYINELKSKIGDLE
CsbHLH01	gi|641857985|gb|KDO76730.1	Citrus sinensis	ESPLNHVEAERQRRERLNHRFYALRSVVPNVSKMDKASLLADAVAYIKELRAKVDELE
JCbHLH01	gi|643711779|gb|KDP25207.1	Jatropha curcas	ELPLNHVEAERQRRERLNHRFYALRSVVPNVSKMDKASLLEDAVTYIKDLKAKVNELE
PmbHLH01	gi|645298521|ref|XP_008245836.1|bHLH14-like isoform X2	Prunus mume	DRESPINHVEAERQRREKLNHRFYALRSVVPNVSKMDKASLLSDAVVYINKLKARVEELE
MtbHLH01	gi|657372812|gb|KEH18599.1	Medicago truncatula	QTPMNHVEAERQRREKLNHRFYALRSVVPNVSKMDKASLLSDAVDYINELKAKIEDLK
MdbHLH01	gi|657964968|ref|XP_008374122.1|MYC2-like	Malus domestica	GRSETPINHVEAERQRREKLNHRFYALRSVVPNVSRMDKASLLSDAVAYINELKARVVQLE
CmbHLH01	gi|659095392|ref|XP_008448555.1|MYC3-like	Cucumis melo	ELSSLPVNHVEAERQRRQKLNQRFYALRSVVPNVSKMDKASLLADAADYIRELKSKVQKLE
CcbHLH01(2)	gi|661884312|emb|CDP12229.1	Coffea canephora	EMALNHVEAERQRREKLNHRFYALRSVVPNVSRMDKASLLADAVAYINELKAKIQELE
PbbHLH01	gi|694358347|ref|XP_009359541.1|MYC2-like	Pyrus x bretschneideri	GRPESPINHVEAERQRREKLNCRFYALRSVVPNVSRMDKASLLSDAVVYINELKARVGQLE
MabHLH01	gi|695000577|ref|XP_009412473.1|MYC3-like	Musa acuminata subsp. malaccensis	ETPVNHVEAERQRREKLNHRFYALRSVVPNVSRMDKASLLADAVSYIKELKSKLEDLE
NtbHLH01	gi|697191250|ref|XP_009604694.1|MYC3-like	Nicotiana tomentosiformis	ETPSNHVEAERQRREKLNHRFYALRSVVPHVTKMDKASLLSDAVEYINELKAKVDDLE
