# Supplementary material for: Genetic basis for glandular trichome formation in cotton
Source: Nat Commun. 2016 Jan 22;7:10456. doi: 10.1038/ncomms10456 (PMC4735898; doi:10.1038/ncomms10456)
Supplement: Supplementary Data 3 — Gene list of transcripts with decreased and increased expression in the leaves after GoPGF silenced by VIGS [file ncomms10456-s4.xlsx]

## Sheet: Supplementary Data 3
Supplementary Data 3: Gene list of transcripts with decreased and increased expression in the leaves after GoPGF silenced by VIGS.
Gene	FPKM in TM-1	FPKM in the VIGS TM-1	FPKM in Hai-1	Mapman ANN	ArabidopsisID	ArabDesc
Down-regluated in VIGS and Hai-1
Gh_A01G0011	10.1486	3.19452	3.94764	not assigned.unknown	AT4G38360	Protein of unknown function (DUF300)
Gh_A01G0016	7.6205	2.37645	3.48924	protein.targeting.nucleus	AT2G16950	transportin 1
Gh_A01G0100	52.0248	14.5298	3.48287	transport.sugars	AT3G18830	polyol/monosaccharide transporter 5
Gh_A01G0102	46.7654	15.3362	4.2989	transport.sugars	AT3G18830	polyol/monosaccharide transporter 5
Gh_A01G0106	13.1573	2.68494	3.52732	signalling.receptor kinases.leucine rich repeat X	AT4G36180	Leucine-rich receptor-like protein kinase family protein
Gh_A01G0217	34.0011	15.6675	15.8767	RNA.regulation of transcription.ARR	AT3G16857	response regulator 1
Gh_A01G0268	5.86438	1.57148	1.53488	hormone metabolism.abscisic acid.synthesis-degradation	AT1G16540	molybdenum cofactor sulfurase (LOS5) (ABA3)
Gh_A01G0280	7.60507	1.48643	1.25983	hormone metabolism.abscisic acid.synthesis-degradation.synthesis.9-cis-epoxycarotenoid dioxygenase	AT3G14440	nine-cis-epoxycarotenoid dioxygenase 3
Gh_A01G0286	9.214	2.38738	2.36181	signalling.calcium	AT1G53590	Calcium-dependent lipid-binding (CaLB domain) family protein
Gh_A01G0328	42.1286	13.6387	15.8028	signalling.receptor kinases.leucine rich repeat VIII.VIII-2	AT5G44700	Leucine-rich repeat transmembrane protein kinase
Gh_A01G0330	16.9883	1.99425	0.641118	signalling.receptor kinases.leucine rich repeat XII	AT4G20140	Leucine-rich repeat transmembrane protein kinase
Gh_A01G0403	20.5702	3.77662	7.9059	hormone metabolism.auxin.induced-regulated-responsive-activated
Gh_A01G0413	23.09	7.87267	2.96792	protein.degradation	AT1G73170	P-loop containing nucleoside triphosphate hydrolases superfamily protein
Gh_A01G0460	25.4244	7.66343	6.08711	protein.postranslational modification	AT1G11300	protein serine/threonine kinases;protein kinases;ATP binding;sugar binding;kinases;carbohydrate binding
Gh_A01G0555	7.33096	0	0	secondary metabolism.isoprenoids.terpenoids	AT5G23960	terpene synthase 21
Gh_A01G0556	4.89402	0.995142	1.23004	RNA.regulation of transcription.GRAS transcription factor family	AT5G48150	GRAS family transcription factor
Gh_A01G0738	37.5325	14.2675	6.73281	secondary metabolism.isoprenoids.mevalonate pathway.farnesyl pyrophosphate synthetase	AT5G47770	farnesyl diphosphate synthase 1
Gh_A01G0785	13.6192	5.46483	5.42573	glycolysis.plastid branch.glyceraldehyde 3-phosphate dehydrogenase (GAP-DH)	AT1G16300	glyceraldehyde-3-phosphate dehydrogenase of plastid 2
Gh_A01G0844	11.2883	1.40472	3.98405	development.unspecified	AT1G76350	Plant regulator RWP-RK family protein
Gh_A01G0875	35.0871	1.70924	3.63873	protein.degradation	AT1G76140	Prolyl oligopeptidase family protein
Gh_A01G0925	595.967	254.208	121.719	redox.thioredoxin	AT3G51030	thioredoxin H-type 1
Gh_A01G0964	19.7223	8.65592	8.93989	stress.biotic	AT4G33300	ADR1-like 1
Gh_A01G1018	8.12675	2.26778	0.907776	hormone metabolism.brassinosteroid.synthesis-degradation.sterols.other	AT1G58440	FAD/NAD(P)-binding oxidoreductase family protein
Gh_A01G1022	5.75385	1.96256	1.77872	not assigned.unknown	AT1G10090	Early-responsive to dehydration stress protein (ERD4)
Gh_A01G1085	47.1512	11.6687	5.07911	protein.degradation.metalloprotease	AT2G41790	Insulinase (Peptidase family M16) family protein
Gh_A01G1161	4.87662	1.74948	1.44976	nucleotide metabolism.degradation	AT2G38280	AMP deaminase, putative / myoadenylate deaminase, putative
Gh_A01G1164	20.025	5.3813	7.40161	mitochondrial electron transport / ATP synthesis.F1-ATPase	AT5G08680	ATP synthase alpha/beta family protein
Gh_A01G1225	70.1282	11.2764	9.76909	hormone metabolism.jasmonate.signal transduction	AT3G17860	jasmonate-zim-domain protein 3
Gh_A01G1274	21.5143	6.98698	5.81891	development.squamosa promoter binding like (SPL)	AT5G50570	Squamosa promoter-binding protein-like (SBP domain) transcription factor family protein
Gh_A01G1288	16.0014	5.287	3.92209	RNA.regulation of transcription.MYB-related transcription factor family	AT1G13450	Homeodomain-like superfamily protein
Gh_A01G1324	219.47	45.0522	97.473	major CHO metabolism.degradation.starch.glucan water dikinase	AT1G10760	Pyruvate phosphate dikinase, PEP/pyruvate binding domain
Gh_A01G1415	6.57282	1.72408	3.03422	not assigned.unknown	AT4G38500	Protein of unknown function (DUF616)
Gh_A01G1507	23.222	2.97017	1.24212	signalling.receptor kinases.leucine rich repeat XI	AT1G09970	Leucine-rich receptor-like protein kinase family protein
Gh_A01G1620	17.8425	6.13793	2.74675	signalling.receptor kinases.legume-lectin	AT5G06740	Concanavalin A-like lectin protein kinase family protein
Gh_A01G1652	4.95256	1.14442	0	misc.UDP glucosyl and glucoronyl transferases	AT2G31750	UDP-glucosyl transferase 74D1
Gh_A01G1670	18.5118	5.48852	3.10727	protein.degradation	AT3G57680	Peptidase S41 family protein
Gh_A01G1711	14.6529	2.30927	0.953251	hormone metabolism.brassinosteroid.signal transduction.BRI	AT5G07280	Leucine-rich repeat transmembrane protein kinase
Gh_A01G1712	5.74144	0.82054	0	secondary metabolism.isoprenoids.terpenoids	AT5G23960	terpene synthase 21
Gh_A01G1825	16.4559	2.62339	2.49406	not assigned.no ontology	AT2G36840	ACT-like superfamily protein
Gh_A01G1889	17.2091	6.53969	3.36716	transport.metal	AT3G53720	cation/H+ exchanger 20
Gh_A01G1922	109.727	46.9667	37.4198	stress.abiotic	AT2G37570	HSP20-like chaperones superfamily protein
Gh_A01G1943	12.8903	3.26219	4.95114	DNA.synthesis/chromatin structure	AT3G09100	mRNA capping enzyme family protein
Gh_A01G1968	18.1846	6.9273	6.97813	protein.degradation.ubiquitin.E3.RING	AT5G01450	RING/U-box superfamily protein
Gh_A01G1977	4.90002	1.14398	0.420348	stress.biotic	AT3G51740	inflorescence meristem receptor-like kinase 2
Gh_A02G0039	24.9119	10.8592	10.932	protein.postranslational modification	AT5G01850	Protein kinase superfamily protein
Gh_A02G0047	59.3349	19.6273	7.61453	protein.postranslational modification	AT5G58380	SOS3-interacting protein 1
Gh_A02G0103	4.42777	1.0465	0.400886	DNA.unspecified	AT3G42170	BED zinc finger ;hAT family dimerisation domain
Gh_A02G0105	9.38529	0.989957	1.74969	DNA.unspecified	AT3G42170	BED zinc finger ;hAT family dimerisation domain
Gh_A02G0220	26.0382	1.40475	1.62893	hormone metabolism.brassinosteroid.synthesis-degradation.BRs.metabolic regulation	AT3G14610	cytochrome P450, family 72, subfamily A, polypeptide 7
Gh_A02G0236	738.145	155.988	0	secondary metabolism.flavonoids.chalcones.naringenin-chalcone synthase	AT5G13930	Chalcone and stilbene synthase family protein
Gh_A02G0258	64.8304	17.1595	0	misc.glutathione S transferases	AT2G29420	glutathione S-transferase tau 7
Gh_A02G0339	42.3017	10.5633	6.05528	protein.postranslational modification	AT3G23000	CBL-interacting protein kinase 7
Gh_A02G0368	16.8934	2.61522	1.01581	hormone metabolism.ethylene.synthesis-degradation	AT1G06620	2-oxoglutarate (2OG) and Fe(II)-dependent oxygenase superfamily protein
Gh_A02G0409	13.5863	3.98871	4.0369	lipid metabolism.Phospholipid synthesis.cyclopropane-fatty-acyl-phospholipid synthase	AT3G23530	Cyclopropane-fatty-acyl-phospholipid synthase
Gh_A02G0550	6.00791	2.40841	2.65058	development.unspecified	AT5G49930	zinc knuckle (CCHC-type) family protein
Gh_A02G0608	8.33661	2.33789	2.50806	nucleotide metabolism.degradation	AT4G34890	xanthine dehydrogenase 1
Gh_A02G0645	59.5643	7.84532	23.1327	development.unspecified	AT1G22770	gigantea protein (GI)
Gh_A02G0679	56.7863	1.49998	2.27965	stress.biotic	AT1G78780	pathogenesis-related family protein
Gh_A02G0724	16.5081	1.3883	0	signalling.receptor kinases.wall associated kinase	AT1G21270	wall-associated kinase 2
Gh_A02G0727	20.5631	5.48126	0.610642	signalling.receptor kinases.wall associated kinase	AT1G21270	wall-associated kinase 2
Gh_A02G0742	15.3739	2.70969	4.56363	protein.targeting.chloroplast	AT1G21650	Preprotein translocase SecA family protein
Gh_A02G0749	42.5108	5.93472	2.49528	development.unspecified	AT1G01720	NAC (No Apical Meristem) domain transcriptional regulator superfamily protein
Gh_A02G0775	13.386	4.29085	1.47131	RNA.regulation of transcription.bZIP transcription factor family	AT1G77920	bZIP transcription factor family protein
Gh_A02G0776	20.955	7.34354	7.97634	not assigned.unknown	AT4G08540	DNA-directed RNA polymerase II protein
Gh_A02G0841	2051.05	720.725	58.599	redox.ascorbate and glutathione	AT5G48810	cytochrome B5 isoform D
Gh_A02G0845	16.266	6.07877	2.84497	protein.degradation.ubiquitin.E3.RING	AT2G38185	RING/U-box superfamily protein
Gh_A02G0899	7.83568	2.65775	3.34403	signalling.receptor kinases.leucine rich repeat VIII.VIII-1	AT5G01950	Leucine-rich repeat protein kinase family protein
Gh_A02G1100	6.5365	1.4386	0.668738	signalling.receptor kinases.wall associated kinase	AT1G21270	wall-associated kinase 2
Gh_A02G1158	19.9186	8.77616	9.35407	RNA.processing	AT2G34750	RNA polymerase I specific transcription initiation factor RRN3 protein
Gh_A02G1272	13.0408	1.31599	0.841392	redox.ascorbate and glutathione.ascorbate	AT4G39830	Cupredoxin superfamily protein
Gh_A02G1343	21.2896	8.10979	5.91291	not assigned.no ontology.C2 domain-containing protein	AT3G16510	Calcium-dependent lipid-binding (CaLB domain) family protein
Gh_A02G1344	338.212	83.5116	1.48271	secondary metabolism.phenylpropanoids.lignin biosynthesis.4CL	AT1G65060	4-coumarate:CoA ligase 3
Gh_A02G1363	20.7843	8.85483	9.68557	signalling.receptor kinases.leucine rich repeat II	AT1G35710	Protein kinase family protein with leucine-rich repeat domain
Gh_A02G1459	15.2261	4.69192	2.50874	RNA.regulation of transcription.Transcriptional Adaptor Zinc Bundle (TAZ) domain family	AT5G67480	BTB and TAZ domain protein 4
Gh_A02G1510	29.1613	7.27277	1.67791	stress.abiotic.heat	AT4G36990	heat shock factor 4
Gh_A02G1525	13.0095	0.946493	0	development.storage proteins	AT2G26560	phospholipase A 2A
Gh_A02G1547	29.6342	7.67706	2.33416	not assigned.unknown	AT2G23790	Protein of unknown function (DUF607)
Gh_A02G1548	15.6768	2.38074	2.33027	not assigned.unknown	AT2G23790	Protein of unknown function (DUF607)
Gh_A02G1590	26.3236	9.68964	12.2661	protein.degradation.ubiquitin.E3.RING	AT4G36550	ARM repeat superfamily protein
Gh_A02G1611	30.182	10.7712	11.2468	hormone metabolism.brassinosteroid.synthesis-degradation.BRs.other	AT4G36380	Cytochrome P450 superfamily protein
Gh_A02G1629	57.7462	1.32126	1.42075	protein.degradation.AAA type	AT3G50940	P-loop containing nucleoside triphosphate hydrolases superfamily protein
Gh_A02G1635	51.2314	10.6735	5.94722	protein.postranslational modification	AT5G66210	calcium-dependent protein kinase 28
Gh_A02G1714	6.43095	0.990086	2.95224	protein.postranslational modification	AT2G17520	Endoribonuclease/protein kinase IRE1-like
Gh_A03G0112	15.8872	2.24463	7.39229	stress.biotic	AT3G14470	NB-ARC domain-containing disease resistance protein
Gh_A03G0141	9.09148	2.74149	3.16559	not assigned.no ontology.hydroxyproline rich proteins	AT4G25620	hydroxyproline-rich glycoprotein family protein
Gh_A03G0209	13.8188	3.07269	4.46612	protein.degradation.ubiquitin.E3.SCF.FBOX	AT5G01720	RNI-like superfamily protein
Gh_A03G0210	125.967	38.5799	27.4807	RNA.regulation of transcription.WRKY domain transcription factor family	AT5G56270	WRKY DNA-binding protein 2
Gh_A03G0271	16.8429	3.67161	2.00145	not assigned.no ontology	AT2G28320	Pleckstrin homology (PH) and lipid-binding START domains-containing protein
Gh_A03G0287	32.8957	9.26495	9.90229	protein.degradation.ubiquitin.E3.RING	AT5G60580	RING/U-box superfamily protein
Gh_A03G0291	46.095	10.3578	2.15181	signalling.MAP kinases	AT3G45640	mitogen-activated protein kinase 3
Gh_A03G0292	26.6603	5.10896	8.74751	RNA.regulation of transcription.AP2/EREBP, APETALA2/Ethylene-responsive element binding protein family	AT2G28550	related to AP2.7
Gh_A03G0370	51.6843	4.22289	0	not assigned.no ontology	AT5G59480	Haloacid dehalogenase-like hydrolase (HAD) superfamily protein
Gh_A03G0390	8.65093	1.56905	3.91934	not assigned.unknown	AT5G59020	Protein of unknown function (DUF3527)
Gh_A03G0391	11.8834	4.65076	4.02459	not assigned.unknown	AT2G29510	Protein of unknown function (DUF3527)
Gh_A03G0397	19.1204	7.04624	8.38321	signalling.receptor kinases.S-locus glycoprotein like	AT1G34300	lectin protein kinase family protein
Gh_A03G0405	1953.44	484.864	662.358	not assigned.unknown	AT4G37300	maternal effect embryo arrest 59
Gh_A03G0420	403.311	83.406	55.7644	Co-factor and vitamine metabolism.thiamine	AT2G29630	thiaminC
Gh_A03G0438	28.3035	10.5596	1.53312	transport.metal	AT5G53550	YELLOW STRIPE like 3
Gh_A03G0464	4.41909	0.685077	1.5446	tetrapyrrole synthesis.GSA	AT3G48730	glutamate-1-semialdehyde 2,1-aminomutase 2
Gh_A03G0563	64.8659	24.9802	11.5585	signalling.receptor kinases.leucine rich repeat XI	AT2G31880	Leucine-rich repeat protein kinase family protein
Gh_A03G0572	13.3544	3.38221	2.61081	not assigned.no ontology	AT5G62740	SPFH/Band 7/PHB domain-containing membrane-associated protein family
Gh_A03G0702	9.69078	1.3114	1.00761	transport.sugars	AT1G75220	Major facilitator superfamily protein
Gh_A03G0817	11.3389	4.14529	4.52387	not assigned.unknown	AT4G13630	Protein of unknown function, DUF593
Gh_A03G0842	11.9579	4.21914	4.5818	protein.degradation.ubiquitin.E3.RING	AT1G68820	Transmembrane Fragile-X-F-associated protein
Gh_A03G1059	77.2857	11.4084	6.37826	stress.abiotic.heat	AT1G71000	Chaperone DnaJ-domain superfamily protein
Gh_A03G1064	66.0171	17.7011	22.6668	misc.oxidases - copper, flavone etc	AT1G23010	Cupredoxin superfamily protein
Gh_A03G1141	10.6188	2.9537	2.89717	not assigned.unknown	AT3G26090	G-protein coupled receptors;GTPase activators
Gh_A03G1186	46.6267	21.9191	0	transport.misc	AT3G26590	MATE efflux family protein
Gh_A03G1201	7.01548	0.892117	0	protein.degradation.ubiquitin.E3.SCF.FBOX	AT1G23390	Kelch repeat-containing F-box family protein
Gh_A03G1341	3.4094	0.655684	0	not assigned.unknown	AT5G13220	jasmonate-zim-domain protein 10
Gh_A03G1495	13.4338	3.28022	4.06901	secondary metabolism.isoprenoids.mevalonate pathway.HMG-CoA reductase	AT1G76490	hydroxy methylglutaryl CoA reductase 1
Gh_A03G1497	38.6686	6.02123	10.8421	secondary metabolism.isoprenoids.mevalonate pathway.HMG-CoA reductase	AT1G76490	hydroxy methylglutaryl CoA reductase 1
Gh_A03G1505	38.0202	13.0589	6.97267	signalling.calcium	AT2G17290	Calcium-dependent protein kinase family protein
Gh_A03G1515	33.1124	15.1809	15.7755	not assigned.no ontology	AT5G64550	loricrin-related
Gh_A03G1528	24.3232	10.3414	11.5077	hormone metabolism.auxin.signal transduction	AT5G64220	Calmodulin-binding transcription activator protein with CG-1 and Ankyrin domains
Gh_A03G1618	34.4762	12.0152	8.30395	protein.postranslational modification	AT4G33920	Protein phosphatase 2C family protein
Gh_A03G1651	17.6621	5.63356	1.83621	cell wall.cell wall proteins.LRR	AT5G46330	Leucine-rich receptor-like protein kinase family protein
Gh_A03G1657	26.0501	4.96376	5.57156	not assigned.no ontology	AT5G53390	O-acyltransferase (WSD1-like) family protein
Gh_A03G1685	17.6405	6.95775	4.54342	RNA.regulation of transcription.Chromatin Remodeling Factors	AT3G19080	SWIB complex BAF60b domain-containing protein
Gh_A03G1707	33.0043	8.29576	4.83465	not assigned.no ontology	AT1G22930	T-complex protein 11
Gh_A03G1723	200.591	7.33651	9.79439	major CHO metabolism.synthesis.starch.AGPase	AT4G39210	Glucose-1-phosphate adenylyltransferase family protein
Gh_A03G1741	19.2994	5.18272	4.51076	RNA.regulation of transcription.Chromatin Remodeling Factors	AT4G39100	PHD finger family protein / bromo-adjacent homology (BAH) domain-containing protein
Gh_A03G1743	110.389	17.7431	2.70674	misc.acid and other phosphatases	AT2G16430	purple acid phosphatase 10
Gh_A03G1753	64.9284	22.1122	9.97369	RNA.regulation of transcription.C2C2(Zn) GATA transcription factor family	AT5G66320	GATA transcription factor 5
Gh_A03G1852	13.3555	3.92678	6.0868	not assigned.unknown	AT4G38360	Protein of unknown function (DUF300)
Gh_A04G0030	30.3292	9.48551	4.27248	not assigned.no ontology.BTB/POZ domain-containing protein	AT1G55760	BTB/POZ domain-containing protein
Gh_A04G0031	15.7885	0	0	not assigned.no ontology	AT3G20180	Copper transport protein family
Gh_A04G0136	18.7719	3.90042	7.22258	TCA / org transformation.TCA.aconitase	AT2G05710	aconitase 3
Gh_A04G0260	26.6992	2.88222	5.15844	not assigned.unknown	AT4G21700	Protein of unknown function (DUF2921)
Gh_A04G0264	97.8833	34.7741	3.72436	not assigned.unknown	AT4G21700	Protein of unknown function (DUF2921)
Gh_A04G0272	6.88436	2.30974	2.57569	not assigned.unknown	AT5G45540	Protein of unknown function (DUF594)
Gh_A04G0311	8.6846	3.40686	2.1018	RNA.processing.degradation dicer	AT3G03300	dicer-like 2
Gh_A04G0460	23.712	6.54962	5.61321	cell.vesicle transport	AT3G11820	syntaxin of plants 121
Gh_A04G0480	108.594	46.2518	44.7535	stress.biotic	AT3G11660	NDR1/HIN1-like 1
Gh_A04G0483	66.5802	16.93	2.7416	development.unspecified	AT1G12910	Transducin/WD40 repeat-like superfamily protein
Gh_A04G0613	8.59233	1.98141	3.34372	protein.postranslational modification.kinase.receptor like cytoplasmatic kinase VII	AT3G09830	Protein kinase superfamily protein
Gh_A04G0620	29.0976	5.44558	0.941239	secondary metabolism.phenylpropanoids.lignin biosynthesis.PAL	AT2G37040	PHE ammonia lyase 1
Gh_A04G0773	9.51393	1.86046	3.94033	protein.degradation.ubiquitin.E3.RING	AT5G01520	RING/U-box superfamily protein
Gh_A04G0808	20.2881	7.78973	3.57146	RNA.regulation of transcription.G2-like transcription factor family, GARP	AT2G38300	myb-like HTH transcriptional regulator family protein
Gh_A04G0869	9.23022	1.22888	2.44764	RNA.regulation of transcription.AP2/EREBP, APETALA2/Ethylene-responsive element binding protein family	AT5G13330	related to AP2 6l
Gh_A04G0876	184.896	42.1778	21.4118	nucleotide metabolism.salvage.NUDIX hydrolases	AT3G26690	nudix hydrolase homolog 13
Gh_A04G0881	35.9648	5.12633	6.86856	protein.postranslational modification	AT4G28400	Protein phosphatase 2C family protein
Gh_A04G0902	21.7661	6.91918	10.3742	transport.sugars	AT2G20780	Major facilitator superfamily protein
Gh_A04G0970	76.4365	10.9545	2.46231	mitochondrial electron transport / ATP synthesis.alternative oxidase	AT5G64210	alternative oxidase 2
Gh_A04G0980	50.048	10.4047	14.3404	protein.degradation.ubiquitin.E3.RING	AT4G33565	RING/U-box superfamily protein
Gh_A04G1039	5.70427	0.638498	1.33645	not assigned.no ontology	AT1G49320	unknown seed protein like 1
Gh_A04G1074	15.2146	6.25995	6.47596	transport.amino acids	AT2G02040	peptide transporter 2
Gh_A04G1085	19.8315	5.34226	4.02329	protein.degradation.ubiquitin.E3.SCF.FBOX	AT1G10890
Gh_A04G1106	15.8808	5.01953	3.54066	signalling.G-proteins	AT2G23460	extra-large G-protein 1
Gh_A04G1260	4.45948	0.869433	1.01786	misc.UDP glucosyl and glucoronyl transferases	AT5G03490	UDP-Glycosyltransferase superfamily protein
Gh_A05G0030	22.858	1.74828	0	stress.biotic	AT2G33170	Leucine-rich repeat receptor-like protein kinase family protein
Gh_A05G0052	10.8567	1.93339	1.58821	protein.postranslational modification	AT2G25620	DNA-binding protein phosphatase 1
Gh_A05G0070	71.0886	13.5836	3.13963	protein.postranslational modification.kinase.receptor like cytoplasmatic kinase IV	AT2G11520	calmodulin-binding receptor-like cytoplasmic kinase 3
Gh_A05G0083	7.61573	2.16749	1.85289	not assigned.unknown	AT5G20190	Tetratricopeptide repeat (TPR)-like superfamily protein
Gh_A05G0109	6.30127	1.45662	1.12024	amino acid metabolism.synthesis.glutamate family.arginine.aspartate racemase	AT1G15410	aspartate-glutamate racemase family
Gh_A05G0157	9.75308	0.703663	0.783381	fermentation.aldehyde dehydrogenase	AT3G24503	aldehyde dehydrogenase 2C4
Gh_A05G0176	6.40685	1.42175	1.66398	RNA.regulation of transcription.CPP(Zn),CPP1-related transcription factor family	AT4G29000	Tesmin/TSO1-like CXC domain-containing protein
Gh_A05G0184	13.4262	0.366223	0.345989	signalling.receptor kinases.leucine rich repeat XI	AT5G01890	Leucine-rich receptor-like protein kinase family protein
Gh_A05G0198	25.625	2.3699	1.64535	glycolysis.cytosolic branch.phosphofructokinase (PFK)	AT4G26270	phosphofructokinase 3
Gh_A05G0260	12.889	3.77096	6.43016	hormone metabolism.jasmonate.signal transduction	AT1G19180	jasmonate-zim-domain protein 1
Gh_A05G0334	9.50558	1.94714	1.55672	secondary metabolism.flavonoids.dihydroflavonols.dihydroflavonol 4-reductase	AT2G45400	NAD(P)-binding Rossmann-fold superfamily protein
Gh_A05G0390	453.133	141.761	51.8487	stress.abiotic.drought/salt	AT5G25610	BURP domain-containing protein
Gh_A05G0400	5.506	1.61053	1.95276	RNA.processing.degradation dicer	AT5G20320	dicer-like 4
Gh_A05G0483	82.7969	44.3355	34.1794	RNA.regulation of transcription.WRKY domain transcription factor family	AT1G80840	WRKY DNA-binding protein 40
Gh_A05G0484	57.0367	5.29976	0.6101	RNA.regulation of transcription.WRKY domain transcription factor family	AT1G13960	WRKY DNA-binding protein 4
Gh_A05G0510	14.2014	0.361136	0	RNA.regulation of transcription.unclassified	AT5G10770	Eukaryotic aspartyl protease family protein
Gh_A05G0576	10.311	3.52984	2.62987	Co-factor and vitamine metabolism	AT3G21070	NAD kinase 1
Gh_A05G0629	20.4023	5.8415	4.35661	protein.degradation.ubiquitin.E3.RING	AT5G22000	RING-H2 group F2A
Gh_A05G0679	114.074	39.2899	13.6615	RNA.regulation of transcription.C2H2 zinc finger family	AT2G27580	A20/AN1-like zinc finger family protein
Gh_A05G0731	42.8147	17.5502	12.4413	protein.degradation.serine protease	AT2G29970	Double Clp-N motif-containing P-loop nucleoside triphosphate hydrolases superfamily protein
Gh_A05G0738	27.6343	9.57325	8.66598	protein.degradation.ubiquitin.E3.RING	AT5G01450	RING/U-box superfamily protein
Gh_A05G0746	19.865	8.60909	2.22476	signalling.receptor kinases.leucine rich repeat XII	AT5G44700	Leucine-rich repeat transmembrane protein kinase
Gh_A05G0759	118.526	25.9605	4.23881	transport.peptides and oligopeptides	AT3G54140	peptide transporter 1
Gh_A05G0903	5.41057	1.84296	1.76472	transport.cyclic nucleotide or calcium regulated channels	AT2G28260	cyclic nucleotide-gated channel 15
Gh_A05G0999	16.1712	4.12021	5.87352	RNA.regulation of transcription.AP2/EREBP, APETALA2/Ethylene-responsive element binding protein family	AT1G16060	ARIA-interacting double AP2 domain protein
Gh_A05G1020	12.7634	1.1035	1.36341	protein.postranslational modification	AT5G25110	CBL-interacting protein kinase 25
Gh_A05G1044	11.1733	2.804	3.867	development.unspecified	AT1G15750	Transducin family protein / WD-40 repeat family protein
Gh_A05G1086	12.0028	2.18086	5.09419	not assigned.unknown	AT5G25840	Protein of unknown function (DUF1677)
Gh_A05G1155	62.1108	2.34649	1.91194	not assigned.unknown	AT1G72450	jasmonate-zim-domain protein 6
Gh_A05G1210	64.4517	24.791	22.7773	protein.degradation.ubiquitin.E3.RING	AT5G45100	SBP (S-ribonuclease binding protein) family protein
Gh_A05G1215	23.9287	9.18077	10.2241	not assigned.unknown	AT5G45030	Trypsin family protein
Gh_A05G1217	18.087	5.83168	3.85604	misc.glutathione S transferases	AT4G19880	Glutathione S-transferase family protein
Gh_A05G1262	25.5444	4.74128	2.39456	transport.nucleotides	AT4G18220	Drug/metabolite transporter superfamily protein
Gh_A05G1317	19.4546	7.97916	5.43672	fermentation.PDC	AT5G54960	pyruvate decarboxylase-2
Gh_A05G1375	8.82011	1.00505	0	not assigned.no ontology	AT4G27460	Cystathionine beta-synthase (CBS) family protein
Gh_A05G1382	206.536	2.14057	0.250406	secondary metabolism.isoprenoids.terpenoids	AT1G61120	terpene synthase 04
Gh_A05G1383	50.35	0.129299	0.0768181	secondary metabolism.isoprenoids.terpenoids	AT1G61120	terpene synthase 04
Gh_A05G1472	14.791	1.87219	1.65515	RNA.regulation of transcription.WRKY domain transcription factor family	AT1G62300	WRKY family transcription factor
Gh_A05G1494	96.0253	42.2927	34.5794	cell.organisation	AT4G04020	fibrillin
Gh_A05G1562	4.10885	0.711959	1.16477	signalling.unspecified	AT1G53470	mechanosensitive channel of small conductance-like 4
Gh_A05G1634	22.2156	9.19575	9.98753	signalling.G-proteins	AT5G57960	GTP-binding protein, HflX
Gh_A05G1645	30.1838	7.39947	6.06079	major CHO metabolism.synthesis.starch.AGPase	AT1G27680	ADPGLC-PPase large subunit
Gh_A05G1667	92.7509	25.5447	14.6615	protein.targeting.secretory pathway.unspecified	AT1G75170	Sec14p-like phosphatidylinositol transfer family protein
Gh_A05G1676	4.13632	1.03741	1.46815	protein.postranslational modification	AT1G45160	Protein kinase superfamily protein
Gh_A05G1804	45.845	15.3838	1.89642	development.unspecified	AT4G24220	NAD(P)-binding Rossmann-fold superfamily protein
Gh_A05G1823	25.9848	8.29739	9.02167	protein.degradation.ubiquitin.E3.SCF.FBOX	AT5G43190	Galactose oxidase/kelch repeat superfamily protein
Gh_A05G1868	10.8596	2.82028	4.01685	protein.postranslational modification	AT4G24480	Protein kinase superfamily protein
Gh_A05G2016	22.5783	6.27742	1.96916	transport.amino acids	AT1G77380	amino acid permease 3
Gh_A05G2033	45.55	0.958028	0	signalling.receptor kinases.wall associated kinase	AT1G21270	wall-associated kinase 2
Gh_A05G2086	85.4883	35.8966	42.5735	development.unspecified	AT1G22770	gigantea protein (GI)
Gh_A05G2111	6.73282	2.75779	2.94165	signalling.phosphinositides.phosphatidylinositol-4-phosphate 5-kinase	AT1G34260	FORMS APLOID AND BINUCLEATE CELLS 1A
Gh_A05G2120	13.6797	3.54563	1.73773	RNA.regulation of transcription.MYB domain transcription factor family	AT1G22640	myb domain protein 3
Gh_A05G2154	22.1869	8.24915	10.3596	RNA.transcription	AT4G10070	KH domain-containing protein
Gh_A05G2168	8.73523	3.12369	0.35512	lipid metabolism.lipid degradation.lysophospholipases.phospholipase D	AT4G35790	phospholipase D delta
Gh_A05G2234	11.43	1.41581	3.53894	hormone metabolism.abscisic acid.induced-regulated-responsive-activated	AT1G45249	abscisic acid responsive elements-binding factor 2
Gh_A05G2261	7.83386	1.23825	0	signalling.receptor kinases.leucine rich repeat XI	AT4G20140	Leucine-rich repeat transmembrane protein kinase
Gh_A05G2474	38.9892	6.91815	4.54555	transport.misc	AT5G13750	zinc induced facilitator-like 1
Gh_A05G2482	9.07022	3.2533	3.19095	major CHO metabolism.degradation.starch.limit dextrinase/ pullulanase	AT5G04360	limit dextrinase
Gh_A05G2483	30.3614	4.628	4.15604	protein.degradation.ubiquitin.E3.RING	AT2G46495	RING/U-box superfamily protein
Gh_A05G2491	16.5929	1.52728	2.22964	secondary metabolism.isoprenoids.terpenoids	AT4G16730	terpene synthase 02
Gh_A05G2628	48.9068	10.4761	9.71711	protein.degradation.serine protease	AT2G29970	Double Clp-N motif-containing P-loop nucleoside triphosphate hydrolases superfamily protein
Gh_A05G2721	27.5647	7.30185	3.74768	signalling.receptor kinases.DUF 26	AT1G70520	cysteine-rich RLK (RECEPTOR-like protein kinase) 2
Gh_A05G2883	17.4569	7.36505	4.23701	stress.abiotic.cold	AT3G55990	Plant protein of unknown function (DUF828)
Gh_A05G2895	21.785	5.86607	6.80669	not assigned.no ontology	AT3G11040	Glycosyl hydrolase family 85
Gh_A05G2935	20.5964	5.13313	9.97708	not assigned.no ontology	AT3G01990	ACT domain repeat 6
Gh_A05G3011	9.95192	2.50426	2.1928	RNA.regulation of transcription.MYB-related transcription factor family	AT5G05790	Duplicated homeodomain-like superfamily protein
Gh_A05G3166	4.83595	0.902939	1.50462	misc.acid and other phosphatases	AT5G15070	Phosphoglycerate mutase-like family protein
Gh_A05G3206	24.5356	3.91033	5.32506	RNA.regulation of transcription.MYB domain transcription factor family	AT1G26580
Gh_A05G3223	12.4842	4.40392	4.82657	not assigned.unknown	AT5G47900	Protein of unknown function (DUF1624)
Gh_A05G3255	9.64556	0.902175	0	RNA.regulation of transcription.HSF,Heat-shock transcription factor family	AT4G18870	E2F/DP family winged-helix DNA-binding domain
Gh_A05G3297	35.3529	13.7754	7.97111	transport.ABC transporters and multidrug resistance systems	AT5G39040	transporter associated with antigen processing protein 2
Gh_A05G3321	53.5491	20.1418	16.2422	RNA.regulation of transcription.HDA	AT4G33470	histone deacetylase 14
Gh_A05G3344	34.9862	5.91632	2.03711	protein.postranslational modification	AT1G11300	protein serine/threonine kinases;protein kinases;ATP binding;sugar binding;kinases;carbohydrate binding
Gh_A05G3375	18.0091	4.70698	3.4294	not assigned.unknown	AT4G18530	Protein of unknown function (DUF707)
Gh_A05G3404	54.5737	11.4481	5.15676	major CHO metabolism.degradation.starch.laforin like phosphoglucan phosphatase (SEX4)	AT3G52180	dual specificity protein phosphatase (DsPTP1) family protein
Gh_A05G3491	107.239	46.6014	2.25521	secondary metabolism.flavonoids.chalcones	AT5G05270	Chalcone-flavanone isomerase family protein
Gh_A05G3499	150.795	10.3115	3.88011	RNA.regulation of transcription.WRKY domain transcription factor family	AT3G56400	WRKY DNA-binding protein 70
Gh_A05G3500	84.8949	30.5965	26.2008	not assigned.unknown	AT5G05200	Protein kinase superfamily protein
Gh_A05G3511	13.1376	4.55421	4.06641	lipid metabolism.FA synthesis and FA elongation.acyl coa ligase	AT5G36880	acetyl-CoA synthetase
Gh_A05G3515	22.6388	1.71447	2.03672	RNA.regulation of transcription.MYB domain transcription factor family	AT5G14750	myb domain protein 66
Gh_A06G0058	277.907	89.5335	104.051	stress.abiotic.touch/wounding	AT1G75380	bifunctional nuclease in basal defense response 1
Gh_A06G0079	67.8853	20.5084	15.1133	signalling.receptor kinases.leucine rich repeat XIV	AT1G75820	Leucine-rich receptor-like protein kinase family protein
Gh_A06G0083	34.2619	12.0995	6.36813	protein.targeting.secretory pathway.unspecified	AT1G75170	Sec14p-like phosphatidylinositol transfer family protein
Gh_A06G0144	294.512	106.454	26.9367	development.storage proteins	AT2G26560	phospholipase A 2A
Gh_A06G0229	10.4196	1.82545	2.05204	signalling.receptor kinases.leucine rich repeat XI	AT1G09970	Leucine-rich receptor-like protein kinase family protein
Gh_A06G0234	4.60381	1.12954	1.29069	stress.biotic.PR-proteins	AT1G69550	disease resistance protein (TIR-NBS-LRR class)
Gh_A06G0307	209.016	79.215	31.8146	RNA.regulation of transcription.AP2/EREBP, APETALA2/Ethylene-responsive element binding protein family	AT1G78080	related to AP2 4
Gh_A06G0329	29.7784	6.58815	2.48499	RNA.regulation of transcription.bZIP transcription factor family	AT1G77920	bZIP transcription factor family protein
Gh_A06G0364	18.8988	4.91052	7.6902	not assigned.no ontology	AT4G08310
Gh_A06G0419	17.8757	4.2074	5.32931	RNA.regulation of transcription.HB,Homeobox transcription factor family	AT5G11060	KNOTTED1-like homeobox gene 4
Gh_A06G0474	192.358	29.3948	23.1501	not assigned.unknown	AT1G04530	Tetratricopeptide repeat (TPR)-like superfamily protein
Gh_A06G0475	10.7491	3.01526	2.79195	protein.postranslational modification	AT5G35410	Protein kinase superfamily protein
Gh_A06G0560	17.1608	6.5568	8.66508	protein.postranslational modification	AT4G28880	casein kinase I-like 3
Gh_A06G0572	12.5108	4.72145	5.41736	stress.abiotic.drought/salt	AT5G19690	staurosporin and temperature sensitive 3-like A
Gh_A06G0605	20.5726	2.34226	8.41478	redox.ascorbate and glutathione.glutathione	AT4G29210	gamma-glutamyl transpeptidase 4
Gh_A06G0654	9.48643	1.82823	1.47019	protein.postranslational modification	AT5G57035	U-box domain-containing protein kinase family protein
Gh_A06G0705	44.6227	7.32098	12.5206	hormone metabolism.jasmonate.signal transduction	AT1G19180	jasmonate-zim-domain protein 1
Gh_A06G0742	5.89916	1.36202	2.60821	RNA.regulation of transcription.putative transcription regulator	AT5G47430	DWNN domain, a CCHC-type zinc finger
Gh_A06G0824	34.6623	5.55075	2.74318	signalling.receptor kinases.leucine rich repeat XI	AT4G20140	Leucine-rich repeat transmembrane protein kinase
Gh_A06G0830	22.1223	6.89587	9.25089	not assigned.no ontology	AT5G11650	alpha/beta-Hydrolases superfamily protein
Gh_A06G0879	20.1904	6.64423	9.71052	RNA.regulation of transcription.WRKY domain transcription factor family	AT4G30935	WRKY DNA-binding protein 32
Gh_A06G0897	5.56809	1.71172	2.05237	major CHO metabolism.synthesis.sucrose.SPS	AT5G11110	sucrose phosphate synthase 2F
Gh_A06G0904	5.35541	1.62151	1.85505	not assigned.no ontology.armadillo/beta-catenin repeat family protein	AT4G32050	neurochondrin family protein
Gh_A06G0906	77.7865	13.4158	20.5938	RNA.regulation of transcription.HB,Homeobox transcription factor family	AT5G25220	KNOTTED1-like homeobox gene 3
Gh_A06G0917	155.883	55.0048	49.658	RNA.regulation of transcription.WRKY domain transcription factor family	AT1G80840	WRKY DNA-binding protein 40
Gh_A06G0990	20.7794	7.94881	9.7646	RNA.regulation of transcription.JUMONJI family	AT3G20810	2-oxoglutarate (2OG) and Fe(II)-dependent oxygenase superfamily protein
Gh_A06G0991	60.2387	18.3664	4.34085	major CHO metabolism.degradation.starch.D enzyme	AT2G40840	disproportionating enzyme 2
Gh_A06G1086	19.9099	0	0	RNA.regulation of transcription.MYB domain transcription factor family	AT5G02320	myb domain protein 3r-5
Gh_A06G1095	24.0932	7.03826	11.6546	transport.misc	AT1G61250	secretory carrier 3
Gh_A06G1272	86.237	10.1717	0.507459	signalling.receptor kinases.DUF 26	AT4G23310	cysteine-rich RLK (RECEPTOR-like protein kinase) 23
Gh_A06G1433	94.4967	33.8722	22.5811	RNA.regulation of transcription.C3H zinc finger family	AT2G40140	zinc finger (CCCH-type) family protein
Gh_A06G1538	48.0746	21.3426	21.2812	misc.cytochrome P450	AT5G09970	cytochrome P450, family 78, subfamily A, polypeptide 7
Gh_A06G1539	162.597	36.3777	3.06198	Biodegradation of Xenobiotics	AT1G68620	alpha/beta-Hydrolases superfamily protein
Gh_A06G1569	6.40978	2.09625	2.59518	transport.metabolite transporters at the mitochondrial membrane	AT2G35800	mitochondrial substrate carrier family protein
Gh_A06G1585	258.682	121.826	10.3831	RNA.regulation of transcription.WRKY domain transcription factor family	AT3G56400	WRKY DNA-binding protein 70
Gh_A06G1599	22.8062	7.20018	4.75789	cell wall.precursor synthesis.MUR4	AT1G30620	NAD(P)-binding Rossmann-fold superfamily protein
Gh_A06G1610	9.87	2.52082	1.352	not assigned.no ontology	AT1G15290	Tetratricopeptide repeat (TPR)-like superfamily protein
Gh_A06G1641	15.3351	5.62427	1.00636	transport.unspecified anions	AT1G15460	HCO3- transporter family
Gh_A06G1698	12.6049	2.3035	1.26513	transport.ammonium	AT1G72660	P-loop containing nucleoside triphosphate hydrolases superfamily protein
Gh_A06G1742	36.4095	6.09217	1.3378	development.unspecified	AT4G17230	SCARECROW-like 13
Gh_A06G1787	24.7577	6.86626	2.3282	not assigned.no ontology	AT4G05150	Octicosapeptide/Phox/Bem1p family protein
Gh_A07G0078	46.6615	3.2778	2.17889	glycolysis.cytosolic branch.phosphoglycerate mutase	AT5G64460	Phosphoglycerate mutase family protein
Gh_A07G0109	41.3319	9.47835	2.39913	not assigned.unknown	AT2G26110	Protein of unknown function (DUF761)
Gh_A07G0123	29.7168	8.62749	9.6846	hormone metabolism.abscisic acid.signal transduction	AT5G57050	Protein phosphatase 2C family protein
Gh_A07G0124	9.63736	1.78805	3.4342	protein.postranslational modification.kinase	AT4G29810	MAP kinase kinase 2
Gh_A07G0129	23.4749	2.14851	1.26511	RNA.regulation of transcription.CCAAT box binding factor family, HAP2	AT1G54160	nuclear factor Y, subunit A5
Gh_A07G0193	49.4504	7.62049	3.45374	protein.postranslational modification	AT1G11300	protein serine/threonine kinases;protein kinases;ATP binding;sugar binding;kinases;carbohydrate binding
Gh_A07G0197	7.58743	2.06078	2.11725	hormone metabolism.cytokinin.signal transduction	AT2G25180	response regulator 12
Gh_A07G0261	205.824	33.6666	0.966059	RNA.regulation of transcription.WRKY domain transcription factor family	AT4G31800	WRKY DNA-binding protein 18
Gh_A07G0263	31.327	11.3188	15.8157	RNA.transcription	AT3G23780	nuclear RNA polymerase D2A
Gh_A07G0270	6.63239	1.77338	2.18366	protein.degradation.ubiquitin.ubiquitin protease	AT5G10790	ubiquitin-specific protease 22
Gh_A07G0283	7.39201	1.09577	0.53013	signalling.in sugar and nutrient physiology	AT2G29120	glutamate receptor 2.7
Gh_A07G0292	24.3628	3.33028	0	amino acid metabolism.synthesis.glutamate family.arginine.aspartate racemase	AT1G15410	aspartate-glutamate racemase family
Gh_A07G0297	60.176	13.0062	17.4582	lipid metabolism.Phospholipid synthesis.choline kinase	AT2G26830	Protein kinase superfamily protein
Gh_A07G0320	34.5246	10.2024	16.1758	signalling.calcium	AT2G41100	Calcium-binding EF hand family protein
Gh_A07G0372	6.2392	1.34167	0.592119	signalling.receptor kinases.legume-lectin	AT3G53810	Concanavalin A-like lectin protein kinase family protein
Gh_A07G0376	8.73057	2.60086	3.62912	glycolysis.cytosolic branch.phosphofructokinase (PFK)	AT5G61580	phosphofructokinase 4
Gh_A07G0378	213.876	58.0694	80.7288	hormone metabolism.ethylene.signal transduction	AT5G51190	Integrase-type DNA-binding superfamily protein
Gh_A07G0400	8.6408	2.56837	0.687157	transport.metabolite transporters at the mitochondrial membrane	AT5G51050	Mitochondrial substrate carrier family protein
Gh_A07G0514	24.7656	5.56977	6.81592	stress.biotic	AT4G26090	NB-ARC domain-containing disease resistance protein
Gh_A07G0585	98.9874	40.9473	16.1919	RNA.regulation of transcription.HB,Homeobox transcription factor family	AT3G01470	homeobox 1
Gh_A07G0624	14.441	5.9689	4.54696	lipid metabolism.Phospholipid synthesis.diacylglycerol kinase	AT5G07920	diacylglycerol kinase1
Gh_A07G0634	24.1454	9.70668	7.87856	protein.degradation.ubiquitin.E3.RING	AT1G18660	zinc finger (C3HC4-type RING finger) family protein
Gh_A07G0656	18.3199	3.69211	5.46143	stress.biotic	AT5G15870	glycosyl hydrolase family 81 protein
Gh_A07G0667	10.3103	0	0	misc.glutathione S transferases	AT5G17220	glutathione S-transferase phi 12
Gh_A07G0714	27.6892	7.19458	1.94653	misc.cytochrome P450	AT4G37370	cytochrome P450, family 81, subfamily D, polypeptide 8
Gh_A07G0775	104.506	19.4931	2.40423	hormone metabolism.ethylene.synthesis-degradation.1-aminocyclopropane-1-carboxylate oxidase	AT1G05010	ethylene-forming enzyme
Gh_A07G0841	141.6	10.4658	0.448783	misc.cytochrome P450	AT3G25180	cytochrome P450, family 82, subfamily G, polypeptide 1
Gh_A07G0910	25.2035	4.09459	10.8729	RNA.regulation of transcription.G2-like transcription factor family, GARP	AT3G46640	Homeodomain-like superfamily protein
Gh_A07G0961	13.2535	6.63052	7.18593	secondary metabolism.isoprenoids.mevalonate pathway.geranyl diphosphate synthase	AT2G34630	geranyl diphosphate synthase 1
Gh_A07G1004	26.2628	9.3252	10.3781	misc.beta 1,3 glucan hydrolases.glucan endo-1,3-beta-glucosidase	AT2G27500	Glycosyl hydrolase superfamily protein
Gh_A07G1042	34.3231	13.1797	12.4128	protein.degradation.ubiquitin.E3.RING	AT5G22000	RING-H2 group F2A
Gh_A07G1067	20.2056	7.95361	9.92168	stress.biotic.signalling.MLO-like	AT1G61560	Seven transmembrane MLO family protein
Gh_A07G1085	22.4336	9.74853	5.95531	nucleotide metabolism.degradation.pyrimidine.dihydropyrimidinase	AT5G12200	pyrimidine 2
Gh_A07G1274	95.1522	5.93822	1.50374	RNA.regulation of transcription.WRKY domain transcription factor family	AT2G46400	WRKY DNA-binding protein 46
Gh_A07G1278	8.99941	1.81285	0.864458	not assigned.no ontology	AT3G61670	Protein of unknown function (DUF3133)
Gh_A07G1448	11.4008	5.41858	2.42788	cell.division	AT2G20190	CLIP-associated protein
Gh_A07G1461	78.3673	8.56098	1.01762	amino acid metabolism.degradation.branched chain group.isoleucine	AT2G33150	peroxisomal 3-ketoacyl-CoA thiolase 3
Gh_A07G1489	118.246	19.4556	0	metal handling	AT3G07600	Heavy metal transport/detoxification superfamily protein
Gh_A07G1493	9.06602	2.47823	1.55224	RNA.regulation of transcription.C2C2(Zn) CO-like, Constans-like zinc finger family	AT3G07650	CONSTANS-like 9
Gh_A07G1657	11.0943	1.65511	1.95984	misc.UDP glucosyl and glucoronyl transferases	AT3G22250	UDP-Glycosyltransferase superfamily protein
Gh_A07G1661	10.2926	3.64247	1.35924	hormone metabolism.abscisic acid.synthesis-degradation	AT3G21760	UDP-Glycosyltransferase superfamily protein
Gh_A07G1665	8.05938	1.66494	1.0503	RNA.regulation of transcription.WRKY domain transcription factor family	AT1G62300	WRKY family transcription factor
Gh_A07G1743	18.832	3.19129	0	nucleotide metabolism.salvage.NUDIX hydrolases	AT5G47650	nudix hydrolase homolog 2
Gh_A07G1750	37.1686	1.3271	1.11909	stress.biotic	AT3G53240	receptor like protein 45
Gh_A07G1775	65.8774	24.1831	8.99839	signalling.receptor kinases.leucine rich repeat X	AT5G07280	Leucine-rich repeat transmembrane protein kinase
Gh_A07G1795	159.609	62.5445	54.0636	hormone metabolism.auxin.induced-regulated-responsive-activated	AT3G25290	Auxin-responsive family protein
Gh_A07G1937	12.3238	2.89304	2.09735	transport.phosphate	AT3G54700	phosphate transporter 1;7
Gh_A07G1984	78.5868	18.4331	5.15827	protein.degradation.AAA type	AT3G28580	P-loop containing nucleoside triphosphate hydrolases superfamily protein
Gh_A07G1996	7.07636	1.95799	1.00652	protein.degradation.ubiquitin.E3.RING	AT5G40140	RING/U-box superfamily protein with ARM repeat domain
Gh_A07G1998	36.6669	11.9813	6.0802	not assigned.no ontology	AT3G01380	transferases;sulfuric ester hydrolases;catalytics;transferases
Gh_A07G2014	99.3774	39.9362	28.1011	C1-metabolism.formate dehydrogenase	AT5G14780	formate dehydrogenase
Gh_A07G2056	45.076	13.1477	4.73339	secondary metabolism.flavonoids.anthocyanins.anthocyanin 5-aromatic acyltransferase	AT5G39090	HXXXD-type acyl-transferase family protein
Gh_A08G0024	34.9745	5.85419	1.03234	not assigned.unknown	AT2G29670	Tetratricopeptide repeat (TPR)-like superfamily protein
Gh_A08G0202	38.9743	13.6628	14.0831	TCA / org transformation.TCA.2-oxoglutarate dehydrogenase	AT4G26910	Dihydrolipoamide succinyltransferase
Gh_A08G0316	132.111	37.8918	14.9439	hormone metabolism.jasmonate.synthesis-degradation.allene oxidase cyclase	AT1G13280	allene oxide cyclase 4
Gh_A08G0331	31.7945	7.32671	1.40064	misc.oxidases - copper, flavone etc	AT1G65840	polyamine oxidase 4
Gh_A08G0423	17.7208	5.4656	7.81138	not assigned.unknown	AT2G20310	RPM1 interacting protein 13
Gh_A08G0439	9.61443	3.25703	3.41486	protein.synthesis.ribosomal protein.eukaryotic.40S subunit.S8	AT5G59240	Ribosomal protein S8e family protein
Gh_A08G0449	72.9228	2.64353	23.3296	lipid metabolism.lipid degradation.lipases.triacylglycerol lipase	AT4G18550	alpha/beta-Hydrolases superfamily protein
Gh_A08G0773	14.5849	3.46754	1.19907	protein.postranslational modification	AT5G57630	CBL-interacting protein kinase 21
Gh_A08G0809	21.7866	8.22044	5.16968	not assigned.no ontology	AT1G15740	Leucine-rich repeat family protein
Gh_A08G0826	260.893	41.8144	5.12222	secondary metabolism.phenylpropanoids	AT2G23910	NAD(P)-binding Rossmann-fold superfamily protein
Gh_A08G0932	5.95953	1.41211	1.17489	development.unspecified	AT3G49530	NAC domain containing protein 62
Gh_A08G0956	237.003	75.0221	14.4412	not assigned.unknown	AT1G32920
Gh_A08G0957	57.4813	16.0067	4.20229	major CHO metabolism.synthesis.starch.starch synthase	AT1G32900	UDP-Glycosyltransferase superfamily protein
Gh_A08G0960	10.4872	1.66344	1.78586	misc.alcohol dehydrogenases	AT1G64710	GroES-like zinc-binding dehydrogenase family protein
Gh_A08G1168	30.7776	10.9668	9.9881	amino acid metabolism.synthesis.aromatic aa.tryptophan	AT4G11610	C2 calcium/lipid-binding plant phosphoribosyltransferase family protein
Gh_A08G1183	48.3573	15.4998	8.56603	signalling.MAP kinases	AT4G01370	MAP kinase 4
Gh_A08G1295	25.3275	9.82957	12.7721	not assigned.unknown	AT3G63500	Protein of unknown function (DUF1423)
Gh_A08G1303	33.7611	7.74376	7.83989	RNA.regulation of transcription.CCAAT box binding factor family, HAP2	AT5G12840	nuclear factor Y, subunit A1
Gh_A08G1406	167.07	40.9052	3.6205	secondary metabolism.phenylpropanoids	AT2G23910	NAD(P)-binding Rossmann-fold superfamily protein
Gh_A08G1409	40.8265	7.98631	13.4144	RNA.regulation of transcription.unclassified	AT4G17900	PLATZ transcription factor family protein
Gh_A08G1426	29.737	9.64804	6.14913	not assigned.unknown	AT4G17970	aluminum-activated, malate transporter 12
Gh_A08G1444	171.578	34.6346	49.4425	cell wall.modification	AT4G17030	expansin-like B1
Gh_A08G1509	10.8227	1.94082	1.71883	RNA.regulation of transcription.HB,Homeobox transcription factor family	AT4G16780	homeobox protein 2
Gh_A08G1520	17.7536	5.45219	7.00053	not assigned.unknown
Gh_A08G1539	16.5249	6.02663	2.04335	not assigned.unknown	AT1G62530	Plant protein of unknown function (DUF863)
Gh_A08G1571	5.00889	1.22197	1.89236	not assigned.unknown	AT1G12380
Gh_A08G1573	18.695	0.937123	0	not assigned.unknown	AT4G22758
Gh_A08G1597	48.8162	8.75255	5.07845	not assigned.unknown	AT4G22920	non-yellowing 1
Gh_A08G1600	6.18075	1.29424	0.531418	lipid metabolism.lipid degradation.lysophospholipases.phospholipase D	AT2G42010	phospholipase D beta 1
Gh_A08G1659	11.0339	3.11569	3.03866	not assigned.no ontology	AT3G63060	EID1-like 3
Gh_A08G1664	14.5502	1.22887	0.864631	protein.postranslational modification	AT1G03080	kinase interacting (KIP1-like) family protein
Gh_A08G1730	14.4462	1.926	3.5415	signalling.receptor kinases.leucine rich repeat XI	AT5G44700	Leucine-rich repeat transmembrane protein kinase
Gh_A08G1761	31.7917	11.5858	13.5834	transport.Major Intrinsic Proteins.PIP	AT2G37170	plasma membrane intrinsic protein 2
Gh_A08G1776	7.01874	2.39324	2.72393	RNA.regulation of transcription.Chromatin Remodeling Factors	AT1G08060	ATP-dependent helicase family protein
Gh_A08G1780	329.048	99.8993	63.4936	transport.misc	AT5G60800	Heavy metal transport/detoxification superfamily protein
Gh_A08G1781	7.21243	1.04157	1.20166	RNA.regulation of transcription.MYB domain transcription factor family	AT5G65790	myb domain protein 68
Gh_A08G1827	65.1965	12.0549	20.3987	transport.H+ transporting pyrophosphatase	AT1G15690	Inorganic H pyrophosphatase family protein
Gh_A08G1834	298.551	50.5991	28.9042	signalling.calcium	AT5G57580	Calmodulin-binding protein
Gh_A08G2002	48.7332	16.6727	15.5696	protein.postranslational modification	AT3G02750	Protein phosphatase 2C family protein
Gh_A08G2009	28.777	9.60913	2.34285	lipid metabolism.exotics (steroids, squalene etc).phosphatidylcholinesterol O-acyltransferase	AT3G03310	lecithin:cholesterol acyltransferase 3
Gh_A08G2056	7.10737	0	0	development.unspecified	AT2G43000	NAC domain containing protein 42
Gh_A08G2160	25.0373	8.13983	2.34342	cell.organisation	AT5G51160	Ankyrin repeat family protein
Gh_A08G2176	8.9936	2.74689	2.6834	RNA.regulation of transcription.C3H zinc finger family	AT2G19810	CCCH-type zinc finger family protein
Gh_A08G2180	28.9437	5.26191	6.59039	protein.degradation.metalloprotease	AT5G56730	Insulinase (Peptidase family M16) protein
Gh_A08G2190	8.26855	2.56158	1.77818	stress.biotic.PR-proteins.NPR	AT1G64280	regulatory protein (NPR1)
Gh_A08G2199	11.9515	0.912189	0.311121	hormone metabolism.jasmonate.signal transduction	AT1G19180	jasmonate-zim-domain protein 1
Gh_A08G2234	40.142	3.03217	0	cell.organisation	AT4G10720	Ankyrin repeat family protein
Gh_A09G0029	14.5089	3.69152	1.07664	not assigned.unknown	AT5G47860	Protein of unknown function (DUF1350)
Gh_A09G0036	289.157	39.3564	38.4109	stress.abiotic.heat	AT1G06460	alpha-crystallin domain 32.1
Gh_A09G0073	36.1667	15.4851	2.7778	transport.ABC transporters and multidrug resistance systems	AT3G59030	MATE efflux family protein
Gh_A09G0176	11.8616	2.2901	0	signalling.receptor kinases.wall associated kinase	AT1G69730	Wall-associated kinase family protein
Gh_A09G0198	15.8563	5.21297	5.25765	not assigned.unknown	AT5G25500
Gh_A09G0273	11.1606	3.98184	2.21245	TCA / org transformation.TCA.IDH	AT5G14590	Isocitrate/isopropylmalate dehydrogenase family protein
Gh_A09G0329	18.6763	2.35755	3.23872	OPP.oxidative PP.G6PD	AT5G40760	glucose-6-phosphate dehydrogenase 6
Gh_A09G0334	132.623	35.7849	8.62659	transport.amino acids	AT5G40780	lysine histidine transporter 1
Gh_A09G0371	6.70271	2.03652	1.46906	protein.postranslational modification.kinase.receptor like cytoplasmatic kinase VII	AT5G18610	Protein kinase superfamily protein
Gh_A09G0410	16.5314	3.43498	2.11979	stress.abiotic.cold	AT5G23950	Calcium-dependent lipid-binding (CaLB domain) family protein
Gh_A09G0482	107.633	32.0064	30.3675	signalling.calcium	AT1G73805	Calmodulin binding protein-like
Gh_A09G0588	612.503	226.08	76.1606	not assigned.unknown	AT4G02040
Gh_A09G0635	142.073	21.587	21.2115	misc.beta 1,3 glucan hydrolases.glucan endo-1,3-beta-glucosidase	AT4G16260	Glycosyl hydrolase superfamily protein
Gh_A09G0653	22.5781	9.83015	7.95987	protein.postranslational modification	AT3G17510	CBL-interacting protein kinase 1
Gh_A09G0755	29.6688	7.47655	3.36836	not assigned.no ontology	AT1G29390	cold regulated 314 thylakoid membrane 2
Gh_A09G0763	34.1712	12.4612	2.9033	stress.biotic.PR-proteins.proteinase inhibitors.trypsin inhibitor	AT1G72500
Gh_A09G0793	17.2177	7.34006	4.13685	RNA.regulation of transcription.Trihelix, Triple-Helix transcription factor family	AT3G24490	Alcohol dehydrogenase transcription factor Myb/SANT-like family protein
Gh_A09G0834	4.26139	1.13092	0.986454	development.unspecified	AT2G27880	Argonaute family protein
Gh_A09G0855	57.3109	10.9904	5.49767	not assigned.no ontology	AT5G58770	Undecaprenyl pyrophosphate synthetase family protein
Gh_A09G0874	21.4225	3.76618	1.5412	transport.amino acids	AT1G08230	Transmembrane amino acid transporter family protein
Gh_A09G1120	5.77518	1.26126	1.0699	signalling.calcium	AT5G04020	calmodulin binding
Gh_A09G1263	11.0323	2.62425	0.914795	RNA.regulation of transcription.HB,Homeobox transcription factor family	AT2G35940	BEL1-like homeodomain 1
Gh_A09G1275	12.8813	4.29419	3.49121	not assigned.unknown	AT3G28430
Gh_A09G1397	106.143	29.5373	0.905858	secondary metabolism.phenylpropanoids.lignin biosynthesis.PAL	AT2G37040	PHE ammonia lyase 1
Gh_A09G1412	41.53	15.7558	12.6859	protein.degradation.ubiquitin.E3.RING	AT2G37150	RING/U-box superfamily protein
Gh_A09G1415	7.38654	0.506352	0	misc.peroxidases	AT2G37130	Peroxidase superfamily protein
Gh_A09G1432	12.8117	4.54384	4.29317	protein.postranslational modification	AT1G11300	protein serine/threonine kinases;protein kinases;ATP binding;sugar binding;kinases;carbohydrate binding
Gh_A09G1491	24.0527	10.5381	9.86679	cell.organisation	AT5G02620	ankyrin-like1
Gh_A09G1544	7.65254	1.02613	2.40311	development.unspecified	AT5G40230	nodulin MtN21 /EamA-like transporter family protein
Gh_A09G1584	9.13244	1.4361	0	lipid metabolism.lipid degradation.lysophospholipases.glycerophosphodiester phosphodiesterase	AT1G70250	receptor serine/threonine kinase, putative
Gh_A09G1586	6.78957	1.46306	1.36629	not assigned.no ontology	AT1G48790	associated molecule with the SH3 domain of STAM 1
Gh_A09G1671	22.923	8.92396	4.43118	transport.metal	AT5G53550	YELLOW STRIPE like 3
Gh_A09G1677	14.9686	5.71301	6.57986	development.unspecified	AT3G49530	NAC domain containing protein 62
Gh_A09G1689	11.3428	2.72549	3.72955	RNA.regulation of transcription.NIN-like bZIP-related family	AT4G24020	NIN like protein 7
Gh_A09G1937	28.2432	1.5151	3.4467	protein.postranslational modification	AT3G23000	CBL-interacting protein kinase 7
Gh_A09G1942	21.4466	6.68988	6.14186	protein.degradation	AT4G14570	acylaminoacyl-peptidase-related
Gh_A09G1943	5.78049	1.60152	0.850155	not assigned.no ontology	AT5G43745	Protein of unknown function (DUF1012)
Gh_A09G2051	36.1971	5.75232	0	signalling.calcium	AT5G49480	Ca2+-binding protein 1
Gh_A09G2205	9.28181	2.3191	3.06798	protein.degradation.serine protease	AT5G51070	Clp ATPase
Gh_A10G0005	9.29638	4.06757	2.22081	signalling.receptor kinases.leucine rich repeat X	AT1G72300	Leucine-rich receptor-like protein kinase family protein
Gh_A10G0031	51.9132	14.7227	12.536	not assigned.unknown	AT2G23390
Gh_A10G0052	5.05887	1.14854	1.1727	cell wall.precursor synthesis.MUR4	AT1G30620	NAD(P)-binding Rossmann-fold superfamily protein
Gh_A10G0098	27.5532	11.3591	0.490734	development.unspecified	AT2G32950	Transducin/WD40 repeat-like superfamily protein
Gh_A10G0107	50.9554	12.3476	7.88576	not assigned.unknown	AT4G04330	Chaperonin-like RbcX protein
Gh_A10G0125	28.4237	4.31495	3.67516	not assigned.unknown	AT1G11700	Protein of unknown function, DUF584
Gh_A10G0169	17.5379	3.50097	2.66283	signalling.receptor kinases.S-locus glycoprotein like	AT1G11300	protein serine/threonine kinases;protein kinases;ATP binding;sugar binding;kinases;carbohydrate binding
Gh_A10G0201	34.2652	6.99482	4.45468	lipid metabolism.exotics (steroids, squalene etc).sphingolipids	AT4G21540	sphingosine kinase 1
Gh_A10G0253	19.2723	4.17831	8.88992	protein.degradation.ubiquitin.E2	AT2G33770	phosphate 2
Gh_A10G0258	6.28351	1.3682	1.94619	not assigned.no ontology	AT1G28410
Gh_A10G0409	20.3105	8.19788	8.34389	secondary metabolism.isoprenoids.mevalonate pathway.geranyl diphosphate synthase	AT2G34630	geranyl diphosphate synthase 1
Gh_A10G0417	7.55014	2.95561	1.77861	not assigned.unknown	AT2G35140	DCD (Development and Cell Death) domain protein
Gh_A10G0504	11.3946	2.30938	2.49973	hormone metabolism.jasmonate.synthesis-degradation.lipoxygenase	AT1G17420	lipoxygenase 3
Gh_A10G0566	34.0334	0.975174	0.75262	protein.postranslational modification	AT4G29990	Leucine-rich repeat transmembrane protein kinase protein
Gh_A10G0589	17.125	3.57814	2.17044	not assigned.unknown	AT5G25840	Protein of unknown function (DUF1677)
Gh_A10G0661	73.3179	16.367	4.57608	not assigned.unknown	AT1G52565
Gh_A10G0692	79.426	33.6714	37.0105	transport.metabolite transporters at the mitochondrial membrane	AT1G80300	nucleotide transporter 1
Gh_A10G0753	7.37512	0.312349	0	RNA.regulation of transcription.WRKY domain transcription factor family	AT5G56270	WRKY DNA-binding protein 2
Gh_A10G0844	132.673	19.1849	4.34135	secondary metabolism.isoprenoids.non-mevalonate pathway.geranylgeranyl pyrophosphate synthase	AT4G36810	geranylgeranyl pyrophosphate synthase 1
Gh_A10G0856	10.835	2.84891	5.23326	protein.degradation.ubiquitin.E3.RING	AT4G36550	ARM repeat superfamily protein
Gh_A10G0876	12.0646	3.93052	5.52963	RNA.regulation of transcription.PHD finger transcription factor	AT2G18090	PHD finger family protein / SWIB complex BAF60b domain-containing protein / GYF domain-containing protein
Gh_A10G0891	10.0599	3.15546	3.56373	lipid metabolism.lipid degradation.lysophospholipases.phosphoinositide phospholipase C	AT5G66020	Phosphoinositide phosphatase family protein
Gh_A10G0948	44.2187	6.57438	4.33996	gluconeogenesis / glyoxylate cycle.pyruvate dikinase	AT4G15530	pyruvate orthophosphate dikinase
Gh_A10G1021	5.48628	1.7912	0.421659	not assigned.no ontology	AT5G43745	Protein of unknown function (DUF1012)
Gh_A10G1084	12.4888	4.23062	5.2869	development.unspecified	AT1G04770	Tetratricopeptide repeat (TPR)-like superfamily protein
Gh_A10G1088	7.45576	1.86838	2.29089	not assigned.unknown	AT3G24180	Beta-glucosidase, GBA2 type family protein
Gh_A10G1090	54.221	18.0796	11.5519	redox.ascorbate and glutathione.glutathione	AT3G24170	glutathione-disulfide reductase
Gh_A10G1225	5.88651	2.0956	1.58737	protein.postranslational modification	AT3G59410	protein kinase family protein
Gh_A10G1263	13.9527	1.00415	1.19873	not assigned.unknown	AT5G48940	Leucine-rich repeat transmembrane protein kinase family protein
Gh_A10G1309	19.2709	6.90393	8.76417	protein.postranslational modification	AT2G31800	Integrin-linked protein kinase family
Gh_A10G1335	10.4262	3.92119	2.74672	RNA.regulation of transcription.ABI3/VP1-related B3-domain-containing transcription factor family	AT4G32010	HSI2-like 1
Gh_A10G1546	31.6166	0	0	not assigned.unknown
Gh_A10G1549	14.74	3.54316	2.71928	RNA.regulation of transcription.WRKY domain transcription factor family	AT1G13960	WRKY DNA-binding protein 4
Gh_A10G1567	10.8458	2.97721	3.38629	redox.peroxiredoxin.PER1	AT1G48130	1-cysteine peroxiredoxin 1
Gh_A10G1590	381.676	133.072	14.9187	secondary metabolism.phenylpropanoids.lignin biosynthesis.C4H	AT2G30490	cinnamate-4-hydroxylase
Gh_A10G1647	30.1576	10.3917	12.4608	redox.glutaredoxins	AT5G13810	Glutaredoxin family protein
Gh_A10G1777	7.73678	2.30883	2.2895	protein.degradation.cysteine protease	AT3G57810	Cysteine proteinases superfamily protein
Gh_A10G1805	24.556	6.03053	11.9982	not assigned.no ontology	AT3G10420	P-loop containing nucleoside triphosphate hydrolases superfamily protein
Gh_A10G1832	9.12044	2.43825	4.05398	transport.ABC transporters and multidrug resistance systems	AT1G53390	P-loop containing nucleoside triphosphate hydrolases superfamily protein
Gh_A10G1904	38.4388	4.7662	6.80671	lipid metabolism.FA synthesis and FA elongation.beta ketoacyl CoA synthase	AT5G04530	3-ketoacyl-CoA synthase 19
Gh_A10G1952	8.4359	1.48345	0	stress.biotic	AT4G16920	Disease resistance protein (TIR-NBS-LRR class) family
Gh_A10G1990	15.2342	0.400239	0.802186	signalling.receptor kinases.legume-lectin	AT3G55550	Concanavalin A-like lectin protein kinase family protein
Gh_A10G2007	23.7176	2.95023	1.35134	not assigned.no ontology	AT4G33540	metallo-beta-lactamase family protein
Gh_A10G2051	29.8505	8.05077	2.58538	protein.degradation.ubiquitin.E3.RING	AT5G05830	RING/FYVE/PHD zinc finger superfamily protein
Gh_A10G2054	72.3101	8.91111	10.0961	transport.amino acids	AT3G55740	proline transporter 2
Gh_A10G2062	98.8129	39.2223	35.4975	not assigned.unknown	AT2G39950
Gh_A10G2067	8.82883	2.91986	2.0193	stress.biotic.PR-proteins	AT4G16920	Disease resistance protein (TIR-NBS-LRR class) family
Gh_A10G2068	4.84492	0.955277	0	stress.biotic.PR-proteins	AT1G69550	disease resistance protein (TIR-NBS-LRR class)
Gh_A10G2070	18.8688	0.522106	0	RNA.regulation of transcription.WRKY domain transcription factor family	AT4G16890	disease resistance protein (TIR-NBS-LRR class), putative
Gh_A10G2111	32.2812	7.92265	8.8283	not assigned.unknown	AT2G40095	Alpha/beta hydrolase related protein
Gh_A10G2131	25.8496	2.40947	3.43067	protein.degradation.serine protease	AT1G07200	Double Clp-N motif-containing P-loop nucleoside triphosphate hydrolases superfamily protein
Gh_A10G2134	86.9449	30.2085	31.8338	RNA.regulation of transcription.C3H zinc finger family	AT2G40140	zinc finger (CCCH-type) family protein
Gh_A10G2147	65.8472	25.4968	28.1302	metal handling.binding, chelation and storage	AT2G40300	ferritin 4
Gh_A10G2163	48.3533	18.5971	6.13656	DNA.unspecified	AT2G40410	Staphylococcal nuclease homologue
Gh_A11G0011	11.1532	3.10112	3.9346	secondary metabolism.isoprenoids.non-mevalonate pathway.DXR	AT5G62790	1-deoxy-D-xylulose 5-phosphate reductoisomerase
Gh_A11G0014	13.27	5.34024	3.64168	transport.cyclic nucleotide or calcium regulated channels	AT3G17700	cyclic nucleotide-binding transporter 1
Gh_A11G0040	19.9122	8.3368	1.97177	transport.misc	AT5G52450	MATE efflux family protein
Gh_A11G0064	13.624	4.72913	1.85928	not assigned.no ontology	AT5G51550	EXORDIUM like 3
Gh_A11G0102	43.2181	18.7897	17.0328	RNA.regulation of transcription.MYB-related transcription factor family	AT5G52660	Homeodomain-like superfamily protein
Gh_A11G0107	19.0017	6.92356	8.22104	protein.degradation.AAA type	AT4G28000	P-loop containing nucleoside triphosphate hydrolases superfamily protein
Gh_A11G0124	124.639	33.7183	11.5795	not assigned.unknown	AT5G53420	CCT motif family protein
Gh_A11G0158	19.0079	7.3716	6.52412	RNA.RNA binding	AT1G32790	CTC-interacting domain 11
Gh_A11G0170	15.8043	4.49752	3.72774	not assigned.no ontology	AT5G42010	Transducin/WD40 repeat-like superfamily protein
Gh_A11G0254	20.8922	7.57262	5.71285	RNA.RNA binding
Gh_A11G0261	97.3812	33.952	45.9086	protein.degradation.ubiquitin.E3.RING	AT1G32740	SBP (S-ribonuclease binding protein) family protein
Gh_A11G0262	122.29	32.7394	52.7719	protein.degradation.serine protease	AT5G47040	lon protease 2
Gh_A11G0263	22.14	8.59653	1.41728	glycolysis.plastid branch.pyruvate kinase (PK)	AT1G32440	plastidial pyruvate kinase 3
Gh_A11G0364	13.5373	4.25352	3.3876	stress.biotic	AT5G43470	Disease resistance protein (CC-NBS-LRR class) family
Gh_A11G0365	13.4298	5.42137	3.0857	signalling.receptor kinases.leucine rich repeat XII	AT5G44700	Leucine-rich repeat transmembrane protein kinase
Gh_A11G0395	22.5478	8.48972	10.7475	transport.peptides and oligopeptides	AT4G10770	oligopeptide transporter 7
Gh_A11G0428	18.5009	3.34835	2.3862	lipid metabolism.lipid degradation.lipases.triacylglycerol lipase	AT5G67050	alpha/beta-Hydrolases superfamily protein
Gh_A11G0481	27.4456	10.2576	4.94899	RNA.regulation of transcription.C2H2 zinc finger family	AT1G34370	C2H2 and C2HC zinc fingers superfamily protein
Gh_A11G0516	13.9306	5.01498	3.6835	misc.acyl transferases	AT3G51520	diacylglycerol acyltransferase family
Gh_A11G0631	35.1874	2.71405	0	signalling.calcium	AT5G39670	Calcium-binding EF-hand family protein
Gh_A11G0641	25.1061	8.30214	4.51936	amino acid metabolism.synthesis.aromatic aa.phenylalanine and tyrosine.chorismate mutase	AT3G29200	chorismate mutase 1
Gh_A11G0663	23.319	7.90249	8.34362	misc.alcohol dehydrogenases.cinnamyl alcohol dehydrogenase	AT5G19440	NAD(P)-binding Rossmann-fold superfamily protein
Gh_A11G0793	8.15871	1.72069	3.73651	not assigned.unknown	AT3G48980	Arabidopsis thaliana protein of unknown function (DUF821)
Gh_A11G0815	8.53128	3.61178	3.21866	not assigned.no ontology	AT2G46060	transmembrane protein-related
Gh_A11G0861	12.7014	3.04277	4.78843	signalling.light	AT2G46340	SPA (suppressor of phyA-105) protein family
Gh_A11G0868	58.7704	12.667	7.90433	RNA.regulation of transcription.WRKY domain transcription factor family	AT2G46400	WRKY DNA-binding protein 46
Gh_A11G0940	38.458	12.7762	10.4322	protein.degradation.cysteine protease	AT4G01610	Cysteine proteinases superfamily protein
Gh_A11G0974	22.8646	3.12541	0	not assigned.unknown
Gh_A11G1047	19.4444	8.11462	3.34837	transport.ABC transporters and multidrug resistance systems	AT2G47800	multidrug resistance-associated protein 4
Gh_A11G1091	33.2553	6.258	13.323	hormone metabolism.gibberelin.signal transduction	AT3G63010	alpha/beta-Hydrolases superfamily protein
Gh_A11G1146	5.26653	2.36431	1.594	protein.postranslational modification	AT1G03080	kinase interacting (KIP1-like) family protein
Gh_A11G1160	19.132	4.31376	5.69954	RNA.regulation of transcription.bZIP transcription factor family	AT3G54620	basic leucine zipper 25
Gh_A11G1242	118.425	23.5364	8.66121	misc.cytochrome P450	AT5G07990	Cytochrome P450 superfamily protein
Gh_A11G1251	63.3008	25.8601	25.2064	amino acid metabolism.degradation.branched chain group.isoleucine	AT2G33150	peroxisomal 3-ketoacyl-CoA thiolase 3
Gh_A11G1459	933.161	332.644	51.4555	misc.glutathione S transferases	AT2G30860	glutathione S-transferase PHI 9
Gh_A11G1497	19.1047	3.99503	5.54675	protein.degradation.serine protease	AT3G03380	DegP protease 7
Gh_A11G1523	21.1933	6.56695	4.70647	RNA.transcription	AT4G18250	receptor serine/threonine kinase, putative
Gh_A11G1538	5.80148	1.69411	2.22846	stress.biotic.PR-proteins	AT3G14470	NB-ARC domain-containing disease resistance protein
Gh_A11G1615	24.0815	4.17622	4.53108	protein.postranslational modification	AT5G66210	calcium-dependent protein kinase 28
Gh_A11G1641	25.8697	7.68889	10.693	protein.degradation.serine protease	AT4G36195	Serine carboxypeptidase S28 family protein
Gh_A11G2027	23.7278	7.75362	4.6501	signalling.receptor kinases.lysine motif	AT2G33580	Protein kinase superfamily protein
Gh_A11G2035	8.10354	1.66511	1.50837	development.unspecified	AT5G45275	Major facilitator superfamily protein
Gh_A11G2060	20.0381	6.14189	4.98961	cell.vesicle transport	AT3G44340	clone eighty-four
Gh_A11G2109	265.569	102.31	109.641	not assigned.unknown	AT5G18130
Gh_A11G2289	69.2994	6.14147	5.49419	hormone metabolism.auxin.induced-regulated-responsive-activated	AT1G60680	NAD(P)-linked oxidoreductase superfamily protein
Gh_A11G2374	6.82327	1.08373	0	transport.sugars	AT1G08930	Major facilitator superfamily protein
Gh_A11G2380	9.33424	3.16938	3.83348	transport.unspecified cations	AT3G05030	sodium hydrogen exchanger 2
Gh_A11G2394	71.5091	8.16541	5.67361	misc.nitrilases, *nitrile lyases, berberine bridge enzymes, reticuline oxidases, troponine reductases	AT1G08980	amidase 1
Gh_A11G2462	5.41991	1.13233	2.21239	protein.synthesis.initiation	AT4G11420	eukaryotic translation initiation factor 3A
Gh_A11G2550	54.7278	24.0913	25.663	development.unspecified	AT1G11430	plastid developmental protein DAG, putative
Gh_A11G2559	16.7878	1.88225	3.64356	stress.biotic	AT1G12210	RPS5-like 1
Gh_A11G2668	7.16894	2.34694	2.2605	amino acid metabolism.degradation.serine-glycine-cysteine group.glycine	AT1G08630	threonine aldolase 1
Gh_A11G2726	56.1585	17.1837	9.02803	RNA.regulation of transcription.MYB domain transcription factor family	AT3G13540	myb domain protein 5
Gh_A11G2772	10.6143	4.39151	0	stress.biotic.PR-proteins	AT4G27220	NB-ARC domain-containing disease resistance protein
Gh_A11G2793	30.1877	3.40256	4.99793	RNA.regulation of transcription.putative transcription regulator	AT2G41870	Remorin family protein
Gh_A11G2824	15.1503	6.85355	4.11746	not assigned.unknown	AT3G11760
Gh_A11G2870	46.7086	16.1777	9.93328	RNA.regulation of transcription.HDA	AT5G03740	histone deacetylase 2C
Gh_A11G2902	72.8713	13.6309	19.0348	RNA.regulation of transcription.Psudo ARR transcription factor family	AT5G02810	pseudo-response regulator 7
Gh_A12G0007	16.2649	5.69625	5.05717	mitochondrial electron transport / ATP synthesis.NADH-DH.type II.mitochondrial	AT5G08740	NAD(P)H dehydrogenase C1
Gh_A12G0047	16.0531	2.74981	1.82552	protein.postranslational modification.kinase.receptor like cytoplasmatic kinase VI	AT5G35960	Protein kinase family protein
Gh_A12G0052	116.4	36.7797	4.9826	hormone metabolism.gibberelin.signal transduction	AT3G63010	alpha/beta-Hydrolases superfamily protein
Gh_A12G0114	12.146	3.58493	2.80747	protein.postranslational modification.kinase.receptor like cytoplasmatic kinase VII	AT2G17220	Protein kinase superfamily protein
Gh_A12G0132	68.8379	14.2504	2.13461	misc.misc2	AT5G64250	Aldolase-type TIM barrel family protein
Gh_A12G0147	7.86781	2.79953	2.34963	misc.dynamin	AT4G33650	dynamin-related protein 3A
Gh_A12G0148	7.86781	2.79953	2.34963	misc.dynamin	AT4G33650	dynamin-related protein 3A
Gh_A12G0153	49.2325	21.1539	8.79914	not assigned.no ontology	AT5G64440	fatty acid amide hydrolase
Gh_A12G0158	16.2237	1.26787	1.6735	secondary metabolism.isoprenoids.non-mevalonate pathway.HDR	AT4G34350	4-hydroxy-3-methylbut-2-enyl diphosphate reductase
Gh_A12G0178	26.0981	5.07647	3.21831	protein.degradation.ubiquitin.E3.RING	AT1G49850	RING/U-box superfamily protein
Gh_A12G0180	27.2439	9.57483	6.26168	not assigned.unknown	AT3G19540	Protein of unknown function (DUF620)
Gh_A12G0260	49.6692	16.5959	10.6567	stress.abiotic.unspecified	AT2G21620	Adenine nucleotide alpha hydrolases-like superfamily protein
Gh_A12G0285	35.0727	12.4629	8.84845	protein.degradation.ubiquitin.E3.SCF.FBOX	AT1G10890
Gh_A12G0338	27.692	10.642	5.76593	not assigned.unknown	AT2G16900	Arabidopsis phospholipase-like protein (PEARLI 4) family
Gh_A12G0387	6.03118	1.92887	2.34927	cell.vesicle transport	AT1G62020	Coatomer, alpha subunit
Gh_A12G0388	49.9129	10.4702	3.81608	not assigned.unknown	AT4G34630
Gh_A12G0461	37.4025	8.97448	2.6674	protein.targeting.secretory pathway.vacuole	AT1G30900	VACUOLAR SORTING RECEPTOR 6
Gh_A12G0505	11.0727	2.50877	3.9677	glycolysis.cytosolic branch.phospho-enol-pyruvate carboxylase (PEPC)	AT3G14940	phosphoenolpyruvate carboxylase 3
Gh_A12G0588	28.1755	8.46009	7.71678	not assigned.unknown	AT3G50910
Gh_A12G0599	54.943	14.399	14.44	not assigned.unknown
Gh_A12G0712	66.9311	26.6187	23.832	not assigned.unknown	AT5G67610	Uncharacterized conserved protein (DUF2215)
Gh_A12G0739	92.3756	27.0615	34.542	gluconeogenesis / glyoxylate cycle.PEPCK	AT4G37870	phosphoenolpyruvate carboxykinase 1
Gh_A12G0922	15.1214	4.76498	7.18175	OPP.non-reductive PP.transketolase	AT2G45290	Transketolase
Gh_A12G0952	19.2475	2.87524	2.29059	not assigned.no ontology.armadillo/beta-catenin repeat family protein	AT2G45720	ARM repeat superfamily protein
Gh_A12G0991	7.56956	2.3794	1.22375	RNA.regulation of transcription.bZIP transcription factor family	AT2G46270	G-box binding factor 3
Gh_A12G1023	55.178	6.97735	4.97006	cell wall.precursor synthesis.NDP sugar pyrophosphorylase.GDP fucose and fucokinase	AT1G01220	L-fucokinase/GDP-L-fucose pyrophosphorylase
Gh_A12G1109	13.226	0.815682	0.649735	transport.unspecified anions	AT2G47160	HCO3- transporter family
Gh_A12G1126	15.5466	4.43241	5.82458	RNA.regulation of transcription.Polycomb Group (PcG)	AT4G02020	SET domain-containing protein
Gh_A12G1324	37.9378	16.0613	9.32876	protein.degradation.ubiquitin.E3.RING	AT1G10650	SBP (S-ribonuclease binding protein) family protein
Gh_A12G1400	15.9944	4.12067	3.68833	nucleotide metabolism.salvage.NUDIX hydrolases	AT1G14860	nudix hydrolase homolog 18
Gh_A12G1407	67.7065	11.5472	30.4067	protein.degradation.ubiquitin.E3.SCF.FBOX	AT1G68050	flavin-binding, kelch repeat, f box 1
Gh_A12G1457	20.029	6.34771	3.99481	RNA.regulation of transcription.bHLH,Basic Helix-Loop-Helix family	AT1G69010	BES1-interacting Myc-like protein 2
Gh_A12G1464	70.7301	18.3412	1.08842	transport.peptides and oligopeptides	AT2G37900	Major facilitator superfamily protein
Gh_A12G1479	8.99357	2.83963	2.12643	not assigned.unknown	AT1G13770	Protein of unknown function, DUF647
Gh_A12G1530	39.8301	9.83383	14.9899	major CHO metabolism.degradation.starch.starch cleavage.alpha amylase	AT1G69830	alpha-amylase-like 3
Gh_A12G1559	42.6184	12.8545	3.28643	not assigned.no ontology.pentatricopeptide (PPR) repeat-containing protein	AT4G13650	Pentatricopeptide repeat (PPR) superfamily protein
Gh_A12G1670	15.1844	7.09541	1.9876	RNA.regulation of transcription.WRKY domain transcription factor family	AT5G07100	WRKY DNA-binding protein 26
Gh_A12G1682	8.98401	2.1711	1.24312	misc.cytochrome P450	AT3G48280	cytochrome P450, family 71, subfamily A, polypeptide 25
Gh_A12G1766	30.1539	3.70336	1.89748	not assigned.unknown	AT5G61820
Gh_A12G1770	24.799	6.42218	5.25821	misc.nitrilases, *nitrile lyases, berberine bridge enzymes, reticuline oxidases, troponine reductases	AT5G07360	Amidase family protein
Gh_A12G1793	15.248	4.96394	0.886909	transport.sugars	AT5G61520	Major facilitator superfamily protein
Gh_A12G1807	18.0569	5.27166	4.85958	minor CHO metabolism.trehalose.TPP	AT5G51460	Haloacid dehalogenase-like hydrolase (HAD) superfamily protein
Gh_A12G1853	29.6651	11.1477	8.87996	not assigned.no ontology	AT5G45520	Leucine-rich repeat (LRR) family protein
Gh_A12G1857	23.8129	8.58459	2.33268	hormone metabolism.cytokinin.synthesis-degradation	AT2G15480	UDP-glucosyl transferase 73B5
Gh_A12G1874	5.38848	0.861776	0.857254	cell wall.cellulose synthesis.cellulose synthase	AT3G03050	cellulose synthase-like D3
Gh_A12G1906	6.27118	2.39318	2.79045	protein.degradation.ubiquitin.E3.RING	AT2G35330	RING/U-box superfamily protein
Gh_A12G1912	6.64977	1.65516	1.37288	nucleotide metabolism.synthesis.PRS-PP	AT2G35390	Phosphoribosyltransferase family protein
Gh_A12G1929	62.2035	16.6018	7.3542	development.unspecified	AT5G47060	Protein of unknown function (DUF581)
Gh_A12G1931	79.0076	11.2547	3.88818	major CHO metabolism.degradation.starch.starch cleavage.beta amylase	AT4G17090	chloroplast beta-amylase
Gh_A12G1987	4.20886	0.990606	0.787514	not assigned.unknown	AT5G47580
Gh_A12G2111	75.7107	11.245	0	glycolysis.unclear/dually targeted.phosphoglycerate mutase	AT3G05170	Phosphoglycerate mutase family protein
Gh_A12G2121	21.5247	5.9577	1.17568	RNA.regulation of transcription.WRKY domain transcription factor family	AT4G23810	WRKY family transcription factor
Gh_A12G2182	14.8695	4.59531	6.35793	misc.beta 1,3 glucan hydrolases.glucan endo-1,3-beta-glucosidase	AT1G32860	Glycosyl hydrolase superfamily protein
Gh_A12G2195	35.1505	14.3168	15.958	development.unspecified	AT4G35580	NAC transcription factor-like 9
Gh_A12G2227	27.1466	11.0389	2.08407	secondary metabolism.phenylpropanoids.lignin biosynthesis.COMT	AT5G54160	O-methyltransferase 1
Gh_A12G2228	76.1676	22.594	7.45753	secondary metabolism.flavonoids.dihydroflavonols	AT5G24530	2-oxoglutarate (2OG) and Fe(II)-dependent oxygenase superfamily protein
Gh_A12G2229	37.7491	7.762	4.78799	RNA.regulation of transcription.Psudo ARR transcription factor family	AT5G24470	pseudo-response regulator 5
Gh_A12G2294	52.6529	23.7647	8.65224	secondary metabolism.unspecified	AT5G52810	NAD(P)-binding Rossmann-fold superfamily protein
Gh_A12G2296	271.948	58.2946	7.16105	not assigned.no ontology	AT5G52740	Copper transport protein family
Gh_A12G2298	239.23	26.5953	5.14306	DNA.repair	AT1G01490	Heavy metal transport/detoxification superfamily protein
Gh_A12G2299	105.259	17.539	24.8775	RNA.regulation of transcription.MYB-related transcription factor family	AT5G52660	Homeodomain-like superfamily protein
Gh_A12G2300	12.0195	1.54106	1.61565	stress.abiotic.heat	AT5G52640	heat shock protein 90.1
Gh_A12G2314	20.4237	6.75127	6.60238	not assigned.unknown	AT3G49055
Gh_A12G2352	65.1465	26.9503	24.9399	stress.abiotic	AT5G52060	BCL-2-associated athanogene 1
Gh_A12G2419	31.5955	10.8872	3.53246	not assigned.no ontology.C2 domain-containing protein	AT3G18370	C2 domain-containing protein
Gh_A13G0095	23.9704	4.29485	11.6555	not assigned.unknown	AT5G03990
Gh_A13G0138	72.8439	20.8548	11.1881	RNA.regulation of transcription.C3H zinc finger family	AT2G40140	zinc finger (CCCH-type) family protein
Gh_A13G0171	55.9625	7.71896	5.09379	not assigned.no ontology	AT4G33540	metallo-beta-lactamase family protein
Gh_A13G0172	17.4751	1.99113	2.04404	secondary metabolism.flavonoids.anthocyanins.anthocyanidin 3-O-glucosyltransferase	AT5G49690	UDP-Glycosyltransferase superfamily protein
Gh_A13G0197	138.28	47.1237	7.73943	secondary metabolism.flavonoids.chalcones	AT3G55120	Chalcone-flavanone isomerase family protein
Gh_A13G0219	25.853	9.46695	0	transport.amino acids	AT5G19500	Tryptophan/tyrosine permease
Gh_A13G0247	30.0866	9.47757	5.40529	RNA.transcription	AT1G14790	RNA-dependent RNA polymerase 1
Gh_A13G0252	13.0851	4.10286	6.17343	RNA.regulation of transcription.HSF,Heat-shock transcription factor family	AT1G67970	heat shock transcription factor A8
Gh_A13G0301	93.5748	22.1621	16.7152	signalling.G-proteins	AT4G34460	GTP binding protein beta 1
Gh_A13G0408	62.0996	5.83406	5.63895	secondary metabolism.isoprenoids.non-mevalonate pathway.HDR	AT4G34350	4-hydroxy-3-methylbut-2-enyl diphosphate reductase
Gh_A13G0448	15.6175	0.346474	0.687362	transport.nitrate	AT1G69850	nitrate transporter 1:2
Gh_A13G0566	35.5679	16.0993	8.54877	signalling.calcium	AT2G17290	Calcium-dependent protein kinase family protein
Gh_A13G0577	65.5382	20.7339	13.2215	not assigned.no ontology	AT5G64550	loricrin-related
Gh_A13G0593	19.2027	7.54577	9.23231	RNA.processing.splicing	AT5G64200	ortholog of human splicing factor SC35
Gh_A13G0614	7.12583	0	0	not assigned.unknown
Gh_A13G0637	15.1817	3.95478	6.34206	RNA.regulation of transcription.MYB domain transcription factor family	AT2G02820	myb domain protein 88
Gh_A13G0690	12.8096	2.9599	2.51602	stress.abiotic.drought/salt	AT1G69450	Early-responsive to dehydration stress protein (ERD4)
Gh_A13G0740	28.9186	2.61414	0	misc.cytochrome P450	AT1G13710	cytochrome P450, family 78, subfamily A, polypeptide 5
Gh_A13G0781	50.8327	13.9826	16.0911	signalling.in sugar and nutrient physiology	AT2G32400	glutamate receptor 5
Gh_A13G0918	7.8307	0.852363	0.689999	signalling.calcium	AT5G57580	Calmodulin-binding protein
Gh_A13G0935	6.21434	1.66338	2.92737	minor CHO metabolism.raffinose family.galactinol synthases.known	AT1G56600	galactinol synthase 2
Gh_A13G1164	11.1968	4.47532	4.93352	signalling.calcium	AT3G20410	calmodulin-domain protein kinase 9
Gh_A13G1172	14.265	4.3063	3.52138	transport.misc	AT5G54860	Major facilitator superfamily protein
Gh_A13G1273	30.4222	6.77193	5.16392	not assigned.unknown	AT2G20950	Arabidopsis phospholipase-like protein (PEARLI 4) family
Gh_A13G1349	27.7359	1.64014	1.34254	hormone metabolism.cytokinin.synthesis-degradation	AT2G36780	UDP-Glycosyltransferase superfamily protein
Gh_A13G1375	194.981	55.6099	3.58895	stress.biotic	AT5G17540	HXXXD-type acyl-transferase family protein
Gh_A13G1389	21.8117	3.48573	6.6807	not assigned.unknown	AT3G60470	Plant protein of unknown function (DUF247)
Gh_A13G1419	78.0959	22.3746	32.7776	not assigned.unknown	AT3G04350	Plant protein of unknown function (DUF946)
Gh_A13G1488	23.3187	5.48398	1.78237	amino acid metabolism.degradation.serine-glycine-cysteine group.glycine	AT1G08630	threonine aldolase 1
Gh_A13G1492	33.0756	9.20488	0	signalling.calcium	AT2G41100	Calcium-binding EF hand family protein
Gh_A13G1530	12.9191	2.31608	2.32089	transport.metabolite transporters at the mitochondrial membrane	AT3G05290	peroxisomal adenine nucleotide carrier 1
Gh_A13G1574	28.8653	7.99456	9.16117	protein.degradation.ubiquitin.E3.RING	AT5G24870	RING/U-box superfamily protein
Gh_A13G1655	15.202	4.60085	3.07849	RNA.regulation of transcription.HSF,Heat-shock transcription factor family	AT2G26150	heat shock transcription factor A2
Gh_A13G1728	133.688	17.6396	5.21519	RNA.regulation of transcription.C3H zinc finger family	AT4G29190	Zinc finger C-x8-C-x5-C-x3-H type family protein
Gh_A13G1774	180.759	61.3755	53.294	not assigned.unknown	AT5G20190	Tetratricopeptide repeat (TPR)-like superfamily protein
Gh_A13G1782	18.8055	4.06293	4.05822	signalling.receptor kinases.Catharanthus roseus-like RLK1	AT3G51550	Malectin/receptor-like protein kinase family protein
Gh_A13G1904	11.9186	3.26976	3.82532	misc.misc2	AT4G15960	alpha/beta-Hydrolases superfamily protein
Gh_A13G1950	174.376	55.7747	38.0378	metal handling.binding, chelation and storage	AT3G09390	metallothionein 2A
Gh_A13G1960	181.751	37.5089	36.7452	major CHO metabolism.degradation.starch.starch phosphorylase	AT3G46970	alpha-glucan phosphorylase 2
Gh_D01G0143	79.2869	3.84408	1.60128	stress.abiotic.heat	AT5G23240	DNAJ heat shock N-terminal domain-containing protein
Gh_D01G0168	90.0785	12.9207	3.30939	protein.degradation.ubiquitin.E3.RING	AT4G03510	RING membrane-anchor 1
Gh_D01G0188	8.0282	1.43723	0.489381	protein.degradation.ubiquitin.E3.RING	AT1G68940	Armadillo/beta-catenin-like repeat family protein
Gh_D01G0196	41.9452	2.76174	4.98308	not assigned.unknown	AT5G13220	jasmonate-zim-domain protein 10
Gh_D01G0279	9.45601	3.02731	2.80109	hormone metabolism.abscisic acid.synthesis-degradation	AT1G16540	molybdenum cofactor sulfurase (LOS5) (ABA3)
Gh_D01G0291	11.655	1.67233	4.97514	hormone metabolism.abscisic acid.synthesis-degradation.synthesis.9-cis-epoxycarotenoid dioxygenase	AT1G78390	nine-cis-epoxycarotenoid dioxygenase 9
Gh_D01G0318	20.8653	5.24902	4.69213	lipid metabolism.lipid degradation.lysophospholipases.glycerophosphodiester phosphodiesterase	AT1G11300	protein serine/threonine kinases;protein kinases;ATP binding;sugar binding;kinases;carbohydrate binding
Gh_D01G0322	66.274	16.5242	0.511782	lipid metabolism.lipid degradation.lysophospholipases.glycerophosphodiester phosphodiesterase	AT1G11300	protein serine/threonine kinases;protein kinases;ATP binding;sugar binding;kinases;carbohydrate binding
Gh_D01G0329	23.3005	9.51511	6.8583	cell wall.precursor synthesis	AT5G18070	phosphoglucosamine mutase-related
Gh_D01G0331	101.82	28.9609	3.1467	misc.cytochrome P450	AT3G14690	cytochrome P450, family 72, subfamily A, polypeptide 15
Gh_D01G0333	5.32121	1.30178	0	stress.biotic	AT4G27220	NB-ARC domain-containing disease resistance protein
Gh_D01G0334	25.3998	10.3928	3.14495	not assigned.unknown
Gh_D01G0369	33.2266	11.0379	4.34944	signalling.receptor kinases.leucine rich repeat VIII.VIII-2	AT1G17230	Leucine-rich receptor-like protein kinase family protein
Gh_D01G0409	48.2241	7.08051	1.37082	RNA.processing.3 end processing.Symplekin
Gh_D01G0418	7.83301	2.96634	2.28281	protein.degradation	AT1G73170	P-loop containing nucleoside triphosphate hydrolases superfamily protein
Gh_D01G0424	31.4754	10.903	15.1811	amino acid metabolism.degradation.aromatic aa.tyrosine	AT5G54080	homogentisate 1,2-dioxygenase
Gh_D01G0460	110.174	45.9818	10.9049	Biodegradation of Xenobiotics.3-hydroxybutyryl-CoA dehydrogenase	AT3G15290	3-hydroxyacyl-CoA dehydrogenase family protein
Gh_D01G0475	17.6419	6.10422	6.32214	protein.degradation.ubiquitin.E2	AT3G15355	ubiquitin-conjugating enzyme 25
Gh_D01G0513	5.3598	0.581543	0	transport.ABC transporters and multidrug resistance systems	AT4G27420	ABC-2 type transporter family protein
Gh_D01G0546	12.9764	4.58088	1.91926	protein.postranslational modification	AT1G11300	protein serine/threonine kinases;protein kinases;ATP binding;sugar binding;kinases;carbohydrate binding
Gh_D01G0552	4.23931	0.48159	0.79405	protein.postranslational modification	AT1G11300	protein serine/threonine kinases;protein kinases;ATP binding;sugar binding;kinases;carbohydrate binding
Gh_D01G0564	6.26775	1.07699	0.896689	development.unspecified	AT1G50600	scarecrow-like 5
Gh_D01G0658	4.98954	1.83297	2.25085	not assigned.unknown	AT1G50730
Gh_D01G0758	16.1414	8.38078	3.88463	secondary metabolism.isoprenoids.mevalonate pathway.farnesyl pyrophosphate synthetase	AT5G47770	farnesyl diphosphate synthase 1
Gh_D01G0768	19.9007	4.09298	5.98627	not assigned.no ontology.BTB/POZ domain-containing protein	AT1G55760	BTB/POZ domain-containing protein
Gh_D01G0774	14.7857	4.28597	1.67583	protein.postranslational modification	AT5G60900	receptor-like protein kinase 1
Gh_D01G0872	9.91981	1.78948	1.78762	development.unspecified	AT1G76350	Plant regulator RWP-RK family protein
Gh_D01G1130	5.68425	1.92167	1.65015	signalling.unspecified	AT4G24580	Rho GTPase activation protein (RhoGAP) with PH domain
Gh_D01G1313	27.055	12.0901	2.5073	hormone metabolism.auxin.synthesis-degradation	AT1G24100	UDP-glucosyl transferase 74B1
Gh_D01G1343	8.23217	3.05497	2.23724	amino acid metabolism.synthesis.central amino acid metabolism.GABA.Glutamate decarboxylase	AT2G02010	glutamate decarboxylase 4
Gh_D01G1387	32.6896	13.2854	14.2904	protein.degradation.ubiquitin.E3.RING	AT1G68070	Zinc finger, C3HC4 type (RING finger) family protein
Gh_D01G1409	10.1714	2.10083	0	protein.postranslational modification	AT1G48120	hydrolases;protein serine/threonine phosphatases
Gh_D01G1504	8.39202	1.60287	2.67725	not assigned.unknown	AT3G13060	evolutionarily conserved C-terminal region 5
Gh_D01G1541	118.246	31.2389	36.5746	major CHO metabolism.degradation.starch.glucan water dikinase	AT1G10760	Pyruvate phosphate dikinase, PEP/pyruvate binding domain
Gh_D01G1661	5.55793	1.60276	1.50408	not assigned.no ontology	AT4G35140	Transducin/WD40 repeat-like superfamily protein
Gh_D01G1715	11.7394	5.05839	4.40422	not assigned.unknown	AT1G36990
Gh_D01G1753	19.3961	1.6044	1.42251	signalling.receptor kinases.leucine rich repeat XI	AT1G09970	Leucine-rich receptor-like protein kinase family protein
Gh_D01G1777	4.65514	0.848099	1.43924	signalling.G-proteins	AT2G23460	extra-large G-protein 1
Gh_D01G1841	20.8584	5.80174	3.93936	signalling.receptor kinases.legume-lectin	AT5G06740	Concanavalin A-like lectin protein kinase family protein
Gh_D01G1920	22.5819	5.75729	4.92888	protein.degradation	AT3G57680	Peptidase S41 family protein
Gh_D01G1963	15.7182	2.22566	0.478306	secondary metabolism.isoprenoids.terpenoids	AT5G23960	terpene synthase 21
Gh_D01G1966	100.114	18.1843	32.8965	RNA.regulation of transcription.HB,Homeobox transcription factor family	AT2G35940	BEL1-like homeodomain 1
Gh_D01G2008	60.8379	13.6678	6.09768	not assigned.unknown	AT3G52740
Gh_D01G2063	37.4024	10.341	4.34202	not assigned.no ontology	AT2G36840	ACT-like superfamily protein
Gh_D01G2080	183.317	55.447	1.51407	secondary metabolism.phenylpropanoids.lignin biosynthesis.PAL	AT2G37040	PHE ammonia lyase 1
Gh_D01G2106	7.63498	0.413814	0	hormone metabolism.ethylene.synthesis-degradation	AT1G49390	2-oxoglutarate (2OG) and Fe(II)-dependent oxygenase superfamily protein
Gh_D01G2114	12.2049	3.58184	4.54807	RNA.regulation of transcription.unclassified	AT2G20280	Zinc finger C-x8-C-x5-C-x3-H type family protein
Gh_D01G2169	10.9837	1.7376	1.74936	cell wall.modification	AT2G39700	expansin A4
Gh_D01G2171	9.67817	3.02035	2.54542	protein.degradation.ubiquitin	AT5G02310	proteolysis 6
Gh_D01G2205	9.7076	2.02415	0	signalling.receptor kinases.leucine rich repeat X	AT5G48380	BAK1-interacting receptor-like kinase 1
Gh_D01G2236	4.48318	0.94343	0.668021	stress.biotic	AT5G01890	Leucine-rich receptor-like protein kinase family protein
Gh_D01G2237	7.32644	1.47751	0.744079	stress.biotic	AT5G48940	Leucine-rich repeat transmembrane protein kinase family protein
Gh_D01G2260	6.42357	1.53734	0	misc.short chain dehydrogenase/reductase (SDR)	AT3G51680	NAD(P)-binding Rossmann-fold superfamily protein
Gh_D02G0043	42.7736	9.92272	18.9475	RNA.regulation of transcription.WRKY domain transcription factor family	AT4G26640	WRKY family transcription factor family protein
Gh_D02G0060	69.3465	31.0379	18.5208	protein.postranslational modification	AT5G58380	SOS3-interacting protein 1
Gh_D02G0090	6.66813	2.3731	2.31897	stress.biotic.PR-proteins	AT1G69550	disease resistance protein (TIR-NBS-LRR class)
Gh_D02G0107	7.4608	0	0	not assigned.unknown
Gh_D02G0225	45.4019	16.9811	3.49686	hormone metabolism.auxin.synthesis-degradation	AT4G15550	indole-3-acetate beta-D-glucosyltransferase
Gh_D02G0233	30.1342	1.99169	3.51136	stress.biotic	AT4G20140	Leucine-rich repeat transmembrane protein kinase
Gh_D02G0246	11.8067	4.39026	4.60637	RNA.regulation of transcription.HSF,Heat-shock transcription factor family	AT4G13980	winged-helix DNA-binding transcription factor family protein
Gh_D02G0277	35.8314	4.52295	0	signalling.receptor kinases.misc	AT3G24240	Leucine-rich repeat receptor-like protein kinase family protein
Gh_D02G0285	8.37686	1.58461	3.29343	hormone metabolism.brassinosteroid.synthesis-degradation.BRs.metabolic regulation	AT3G14640	cytochrome P450, family 72, subfamily A, polypeptide 10
Gh_D02G0287	21.1218	0.297615	0.648697	hormone metabolism.brassinosteroid.synthesis-degradation.BRs.metabolic regulation	AT3G14640	cytochrome P450, family 72, subfamily A, polypeptide 10
Gh_D02G0375	34.3818	6.70854	5.04567	not assigned.unknown
Gh_D02G0453	721.245	42.2076	63.7282	not assigned.unknown
Gh_D02G0618	21.491	7.8057	8.96534	protein.postranslational modification	AT1G48040	Protein phosphatase 2C family protein
Gh_D02G0671	77.4804	26.5461	26.0226	RNA.regulation of transcription.C2H2 zinc finger family	AT1G34370	C2H2 and C2HC zinc fingers superfamily protein
Gh_D02G0690	82.0878	12.8875	20.0399	development.unspecified	AT1G22770	gigantea protein (GI)
Gh_D02G0714	18.7903	3.2258	2.47438	not assigned.unknown
Gh_D02G0770	8.25674	1.41429	0.307038	signalling.receptor kinases.wall associated kinase	AT1G21270	wall-associated kinase 2
Gh_D02G0784	20.6265	3.7305	5.66553	protein.targeting.chloroplast	AT1G21650	Preprotein translocase SecA family protein
Gh_D02G0790	43.135	6.25455	5.6844	development.unspecified	AT1G01720	NAC (No Apical Meristem) domain transcriptional regulator superfamily protein
Gh_D02G0824	16.3911	4.86696	2.15823	RNA.regulation of transcription.bZIP transcription factor family	AT1G77920	bZIP transcription factor family protein
Gh_D02G0891	1161.35	370.057	16.3178	redox.ascorbate and glutathione	AT5G48810	cytochrome B5 isoform D
Gh_D02G0894	12.6377	4.81664	1.50251	protein.degradation.ubiquitin.E3.RING	AT2G38185	RING/U-box superfamily protein
Gh_D02G0924	25.486	1.38775	0.532747	protein.degradation.serine protease	AT3G63470	serine carboxypeptidase-like 40
Gh_D02G0928	16.7141	5.09266	6.73618	RNA.regulation of transcription.C2C2(Zn) DOF zinc finger family	AT1G47655	Dof-type zinc finger DNA-binding family protein
Gh_D02G0947	10.6116	3.75232	3.75366	transport.sugars	AT1G75220	Major facilitator superfamily protein
Gh_D02G0989	47.9766	18.5849	16.0163	secondary metabolism.phenylpropanoids	AT1G20510	OPC-8:0 CoA ligase1
Gh_D02G0995	93.089	15.0234	17.1063	major CHO metabolism.synthesis.starch.starch branching	AT5G03650	starch branching enzyme 2.2
Gh_D02G1054	16.4138	6.08144	5.95889	RNA.processing.splicing	AT1G10320	Zinc finger C-x8-C-x5-C-x3-H type family protein
Gh_D02G1064	5.14528	1.535	2.1283	signalling.receptor kinases.leucine rich repeat VIII.VIII-1	AT5G01950	Leucine-rich repeat protein kinase family protein
Gh_D02G1199	158.82	63.6017	53.9356	not assigned.unknown	AT1G48450	Protein of unknown function (DUF760)
Gh_D02G1258	4.37831	0.254281	0.442794	not assigned.unknown	AT1G69610	Protein of unknown function (DUF1666)
Gh_D02G1469	41.6151	2.92602	3.06345	stress.abiotic.heat	AT1G71000	Chaperone DnaJ-domain superfamily protein
Gh_D02G1555	20.6588	0.960476	0.301549	transport.ABC transporters and multidrug resistance systems	AT3G13080	multidrug resistance-associated protein 3
Gh_D02G1573	8.26472	1.27666	2.69102	not assigned.unknown	AT3G26090	G-protein coupled receptors;GTPase activators
Gh_D02G1776	10.0688	4.24593	0.447088	not assigned.unknown	AT5G13220	jasmonate-zim-domain protein 10
Gh_D02G1886	15.0715	5.71255	6.50052	protein.postranslational modification	AT1G11300	protein serine/threonine kinases;protein kinases;ATP binding;sugar binding;kinases;carbohydrate binding
Gh_D02G1929	5.56691	0.828646	1.47803	not assigned.unknown	AT3G19970	alpha/beta-Hydrolases superfamily protein
Gh_D02G1999	317.697	117.238	142.399	not assigned.unknown
Gh_D02G2013	27.6822	9.05627	3.71364	transport.peptides and oligopeptides	AT5G64410	oligopeptide transporter 4
Gh_D02G2032	21.9689	7.96548	7.39623	protein.postranslational modification	AT4G33920	Protein phosphatase 2C family protein
Gh_D02G2067	18.896	5.79664	1.28051	cell wall.cell wall proteins.LRR	AT1G17750	PEP1 receptor 2
Gh_D02G2073	53.0909	15.1541	5.08391	not assigned.no ontology	AT5G53390	O-acyltransferase (WSD1-like) family protein
Gh_D02G2128	17.1884	6.39687	4.37573	not assigned.no ontology	AT1G22930	T-complex protein 11
Gh_D02G2156	187.004	39.4034	40.7643	major CHO metabolism.synthesis.starch.AGPase	AT4G39210	Glucose-1-phosphate adenylyltransferase family protein
Gh_D02G2177	90.4919	13.5964	6.87585	misc.acid and other phosphatases	AT2G16430	purple acid phosphatase 10
Gh_D02G2309	10.5754	2.63085	3.41123	not assigned.unknown	AT1G71240	Plant protein of unknown function (DUF639)
Gh_D02G2338	187.644	22.0553	19.1253	not assigned.unknown	AT2G15960
Gh_D03G0087	49.9572	9.26332	7.65479	protein.postranslational modification	AT5G66210	calcium-dependent protein kinase 28
Gh_D03G0092	17.1048	0.903981	0.659638	protein.degradation.AAA type	AT3G50940	P-loop containing nucleoside triphosphate hydrolases superfamily protein
Gh_D03G0133	38.6424	12.0338	13.788	protein.degradation.ubiquitin.E3.RING	AT4G36550	ARM repeat superfamily protein
Gh_D03G0169	11.1461	1.44975	0	not assigned.no ontology	AT2G18630	Protein of unknown function (DUF677)
Gh_D03G0189	71.746	12.1304	4.33327	development.storage proteins	AT2G26560	phospholipase A 2A
Gh_D03G0203	44.3262	9.86304	1.8936	stress.abiotic.heat	AT4G36990	heat shock factor 4
Gh_D03G0245	29.0996	4.15894	9.17724	not assigned.unknown	AT5G67390
Gh_D03G0406	208.081	61.5458	13.2338	development.unspecified	AT1G78020	Protein of unknown function (DUF581)
Gh_D03G0431	18.4598	6.20734	1.98354	stress	AT2G21970	stress enhanced protein 2
Gh_D03G0479	280.866	103.357	4.14161	secondary metabolism.phenylpropanoids.lignin biosynthesis.4CL	AT1G65060	4-coumarate:CoA ligase 3
Gh_D03G0554	17.3453	0.879996	1.03471	RNA.regulation of transcription.bHLH,Basic Helix-Loop-Helix family	AT3G21330	basic helix-loop-helix (bHLH) DNA-binding superfamily protein
Gh_D03G0584	52.0924	23.6577	16.9234	not assigned.no ontology	AT3G16230	Predicted eukaryotic LigT
Gh_D03G0786	39.5929	13.7398	15.2838	transport.metal	AT4G24120	YELLOW STRIPE like 1
Gh_D03G0805	87.8979	26.6386	1.2507	not assigned.unknown
Gh_D03G0974	12.4514	5.28757	4.13545	not assigned.unknown	AT3G48380	Peptidase C78, ubiquitin fold modifier-specific peptidase 1/ 2
Gh_D03G0997	25.7754	8.16178	4.06832	not assigned.unknown	AT5G61670
Gh_D03G1106	28.5627	12.3979	3.79195	transport.metal	AT5G53550	YELLOW STRIPE like 3
Gh_D03G1125	302.03	72.0145	85.3789	Co-factor and vitamine metabolism.thiamine	AT2G29630	thiaminC
Gh_D03G1130	27.4529	11.4231	9.02217	transport.peptides and oligopeptides	AT3G54140	peptide transporter 1
Gh_D03G1144	13.4498	4.09428	6.32269	signalling.receptor kinases.S-locus glycoprotein like	AT1G34300	lectin protein kinase family protein
Gh_D03G1152	20.0991	3.41965	1.75064	not assigned.unknown	AT5G59050
Gh_D03G1171	10.6899	0.323539	0.792322	RNA.regulation of transcription.G2-like transcription factor family, GARP	AT3G46640	Homeodomain-like superfamily protein
Gh_D03G1184	27.4409	0.834855	1.43133	not assigned.no ontology	AT5G59480	Haloacid dehalogenase-like hydrolase (HAD) superfamily protein
Gh_D03G1271	40.7643	2.12417	2.37748	not assigned.unknown
Gh_D03G1282	30.9899	10.9665	13.9481	RNA.regulation of transcription.AP2/EREBP, APETALA2/Ethylene-responsive element binding protein family	AT2G28550	related to AP2.7
Gh_D03G1283	35.6247	9.85877	6.09329	signalling.MAP kinases	AT3G45640	mitogen-activated protein kinase 3
Gh_D03G1334	11.8219	3.14108	4.90052	protein.postranslational modification	AT2G30020	Protein phosphatase 2C family protein
Gh_D03G1371	88.4938	31.0572	42.167	RNA.regulation of transcription.WRKY domain transcription factor family	AT5G56270	WRKY DNA-binding protein 2
Gh_D03G1388	50.5639	22.2187	13.0872	protein.postranslational modification	AT2G30360	SOS3-interacting protein 4
Gh_D03G1427	39.5325	11.7332	18.6015	RNA.regulation of transcription.HB,Homeobox transcription factor family	AT5G41410	POX (plant homeobox) family protein
Gh_D03G1438	5.05491	1.24977	1.74283	not assigned.no ontology.hydroxyproline rich proteins	AT4G25620	hydroxyproline-rich glycoprotein family protein
Gh_D03G1490	138.983	45.3715	21.793	secondary metabolism.isoprenoids.mevalonate pathway.HMG-CoA synthase	AT4G11820	hydroxymethylglutaryl-CoA synthase / HMG-CoA synthase / 3-hydroxy-3-methylglutaryl coenzyme A synthase
Gh_D03G1574	5.23309	1.44034	0.434935	stress.biotic.PR-proteins	AT3G25510	disease resistance protein (TIR-NBS-LRR class), putative
Gh_D03G1577	4.33714	0.470722	0.421933	stress.biotic.PR-proteins	AT3G25510	disease resistance protein (TIR-NBS-LRR class), putative
Gh_D03G1590	12.5758	4.45878	2.98421	nucleotide metabolism.salvage.NUDIX hydrolases	AT5G47240	nudix hydrolase homolog 8
Gh_D03G1662	14.4762	5.91382	4.93787	not assigned.unknown	AT1G32160	Protein of unknown function (DUF760)
Gh_D04G0013	8.62747	1.66084	1.71575	lipid metabolism.lipid degradation.lysophospholipases.glycerophosphodiester phosphodiesterase	AT1G11300	protein serine/threonine kinases;protein kinases;ATP binding;sugar binding;kinases;carbohydrate binding
Gh_D04G0037	18.9884	5.63447	7.04306	RNA.processing.splicing	AT1G60900	U2 snRNP auxilliary factor, large subunit, splicing factor
Gh_D04G0060	6.12244	0.810625	2.13606	lipid metabolism.Phospholipid synthesis.choline monooxygenase	AT4G29890	choline monooxygenase, putative (CMO-like)
Gh_D04G0168	4.56027	0.883813	0.436748	transport.p- and v-ATPases	AT5G04930	aminophospholipid ATPase 1
Gh_D04G0178	8.18493	2.20818	3.00287	not assigned.unknown	AT5G04550	Protein of unknown function (DUF668)
Gh_D04G0246	15.8822	6.5305	5.00328	not assigned.unknown	AT3G18770	Autophagy-related protein 13
Gh_D04G0286	14.0435	5.04675	6.17846	protein.degradation.ubiquitin.E3.SCF.FBOX	AT5G39450	F-box family protein
Gh_D04G0354	14.1633	2.50504	1.42668	RNA.regulation of transcription.HSF,Heat-shock transcription factor family	AT4G18870	E2F/DP family winged-helix DNA-binding domain
Gh_D04G0400	24.1306	6.10158	7.98192	RNA.regulation of transcription.MYB domain transcription factor family	AT1G26580
Gh_D04G0440	6.72747	2.20702	1.77947	protein.degradation.metalloprotease	AT5G15250	FTSH protease 6
Gh_D04G0606	9.10913	2.62584	1.92036	protein.degradation.ubiquitin.E3.RING	AT2G39720	RING-H2 finger C2A
Gh_D04G0629	45.4176	15.3612	11.0841	hormone metabolism.cytokinin.synthesis-degradation	AT1G22360	UDP-glucosyl transferase 85A2
Gh_D04G0719	9.40961	2.81642	4.71541	not assigned.no ontology	AT3G01990	ACT domain repeat 6
Gh_D04G0754	11.1458	4.11632	4.69821	signalling.receptor kinases.leucine rich repeat VI	AT5G63930	Leucine-rich repeat protein kinase family protein
Gh_D04G0831	8.96193	3.11661	3.55859	transport.ABC transporters and multidrug resistance systems	AT3G53480	pleiotropic drug resistance 9
Gh_D04G0893	29.8522	11.7298	6.48567	cell.vesicle transport	AT3G11820	syntaxin of plants 121
Gh_D04G1038	6.82691	0.896066	0	hormone metabolism.cytokinin.synthesis-degradation	AT2G36800	don-glucosyltransferase 1
Gh_D04G1072	10.7059	2.21823	3.74625	protein.degradation.cysteine protease	AT5G03330	Cysteine proteinases superfamily protein
Gh_D04G1073	17.1868	5.72701	6.11112	protein.postranslational modification.kinase.receptor like cytoplasmatic kinase VII	AT3G09830	Protein kinase superfamily protein
Gh_D04G1078	118.131	25.6352	2.85991	secondary metabolism.phenylpropanoids.lignin biosynthesis.PAL	AT2G37040	PHE ammonia lyase 1
Gh_D04G1096	5.57543	1.66407	1.51052	RNA.regulation of transcription.C2H2 zinc finger family	AT5G03150	C2H2-like zinc finger protein
Gh_D04G1133	8.36949	2.01787	2.71483	not assigned.unknown	AT3G09560	Lipin family protein
Gh_D04G1165	31.4708	13.249	9.9016	stress.abiotic	AT2G37570	HSP20-like chaperones superfamily protein
Gh_D04G1195	10.8819	3.18282	2.59697	cell wall.precursor synthesis.NDP sugar pyrophosphorylase.GDP mannose	AT2G39770	Glucose-1-phosphate adenylyltransferase family protein
Gh_D04G1301	19.5512	6.39456	2.24788	RNA.regulation of transcription.G2-like transcription factor family, GARP	AT2G38300	myb-like HTH transcriptional regulator family protein
Gh_D04G1318	51.7016	11.5363	2.68062	RNA.regulation of transcription.WRKY domain transcription factor family	AT5G07100	WRKY DNA-binding protein 26
Gh_D04G1391	18.9429	8.12493	5.7909	protein.postranslational modification	AT1G53050	Protein kinase superfamily protein
Gh_D04G1414	15.6163	6.30992	7.83256	transport.sugars	AT2G20780	Major facilitator superfamily protein
Gh_D04G1442	183.43	13.5304	0	not assigned.unknown
Gh_D04G1445	104.714	37.895	34.7268	N-metabolism.ammonia metabolism.glutamine synthetase	AT5G37600	glutamine synthase clone R1
Gh_D04G1455	8.69837	2.66514	1.3205	protein.degradation.serine protease	AT5G23210	serine carboxypeptidase-like 34
Gh_D04G1513	69.8393	4.5892	1.04231	mitochondrial electron transport / ATP synthesis.alternative oxidase	AT5G64210	alternative oxidase 2
Gh_D04G1537	20.3019	2.96272	0.665309	protein.postranslational modification	AT5G10530	Concanavalin A-like lectin protein kinase family protein
Gh_D04G1540	9.25574	2.60665	0.613092	protein.postranslational modification	AT2G32800	protein kinase family protein
Gh_D04G1612	61.9025	0	0	not assigned.unknown
Gh_D04G1692	23.4931	8.77358	8.74466	protein.degradation.ubiquitin.E3.SCF.FBOX	AT1G10890
Gh_D04G1699	7.20156	1.8063	0.438641	signalling.receptor kinases.leucine rich repeat XI	AT2G15080	receptor like protein 19
Gh_D04G1714	14.9731	3.25812	2.14596	signalling.G-proteins	AT2G23460	extra-large G-protein 1
Gh_D04G1826	44.3293	2.19923	0.816236	RNA.processing.RNA helicase	AT1G32490	RNA helicase family protein
Gh_D04G1827	45.232	21.411	10.439	development.squamosa promoter binding like (SPL)	AT5G43270	squamosa promoter binding protein-like 2
Gh_D04G1830	50.0061	13.5187	0	cell.organisation	AT5G60070	ankyrin repeat family protein
Gh_D04G1831	15.9965	4.3089	1.59495	cell.organisation	AT1G05640	Ankyrin repeat family protein
Gh_D04G1868	9.12938	1.87617	1.26793	lipid metabolism.lipid degradation.lysophospholipases.glycerophosphodiester phosphodiesterase	AT1G11300	protein serine/threonine kinases;protein kinases;ATP binding;sugar binding;kinases;carbohydrate binding
Gh_D04G1885	9.39836	1.95494	0.885916	misc.UDP glucosyl and glucoronyl transferases	AT5G03490	UDP-Glycosyltransferase superfamily protein
Gh_D05G0023	45.6071	4.67287	2.49821	RNA.regulation of transcription.bHLH,Basic Helix-Loop-Helix family	AT5G57150	basic helix-loop-helix (bHLH) DNA-binding superfamily protein
Gh_D05G0068	44.657	6.68335	3.13857	polyamine metabolism.synthesis.SAM decarboxylase	AT3G02470	S-adenosylmethionine decarboxylase
Gh_D05G0109	20.4094	3.18426	2.32454	protein.postranslational modification	AT2G25620	DNA-binding protein phosphatase 1
Gh_D05G0126	23.051	9.57257	11.5034	not assigned.unknown
Gh_D05G0127	12.1641	2.54515	4.92077	transport.unspecified anions	AT5G33280	Voltage-gated chloride channel family protein
Gh_D05G0146	43.1039	12.5951	2.16771	not assigned.unknown	AT5G20190	Tetratricopeptide repeat (TPR)-like superfamily protein
Gh_D05G0160	4.71424	1.73409	1.3356	not assigned.unknown	AT4G09680	conserved telomere maintenance component 1
Gh_D05G0188	65.5753	30.6052	14.9698	development.unspecified	AT3G15610	Transducin/WD40 repeat-like superfamily protein
Gh_D05G0308	13.275	4.21005	3.1705	signalling.calcium	AT5G57010	calmodulin-binding family protein
Gh_D05G0334	45.5344	12.0038	6.56756	not assigned.unknown	AT1G17455	ELF4-like 4
Gh_D05G0355	22.2512	7.48228	8.35448	not assigned.unknown
Gh_D05G0412	9.92862	3.54655	3.70752	not assigned.unknown	AT5G12010
Gh_D05G0456	26.5783	11.3643	4.42072	not assigned.unknown	AT1G55340	Protein of unknown function (DUF1639)
Gh_D05G0468	6.94779	1.63021	3.06217	RNA.processing.3 end processing.PAP	AT4G32850	nuclear poly(a) polymerase
Gh_D05G0507	163.868	66.5199	33.7809	stress.abiotic.drought/salt	AT5G25610	BURP domain-containing protein
Gh_D05G0548	16.7202	1.67241	0.391157	signalling.receptor kinases.leucine rich repeat XII	AT1G71830	somatic embryogenesis receptor-like kinase 1
Gh_D05G0594	15.7576	4.61437	2.26955	glycolysis.cytosolic branch.non-phosphorylating glyceraldehyde 3-phosphate dehydrogenase (NPGAP-DH)	AT2G24270	aldehyde dehydrogenase 11A3
Gh_D05G0600	100.153	49.9879	25.1029	RNA.regulation of transcription.WRKY domain transcription factor family	AT1G80840	WRKY DNA-binding protein 40
Gh_D05G0601	62.2711	7.26929	1.55715	RNA.regulation of transcription.WRKY domain transcription factor family	AT1G13960	WRKY DNA-binding protein 4
Gh_D05G0628	105.365	16.4076	53.1238	RNA.regulation of transcription.unclassified	AT5G10770	Eukaryotic aspartyl protease family protein
Gh_D05G0681	9.47543	2.39282	3.35849	protein.postranslational modification	AT5G60900	receptor-like protein kinase 1
Gh_D05G0688	27.0908	6.99002	13.5714	RNA.regulation of transcription.bHLH,Basic Helix-Loop-Helix family	AT1G51140	basic helix-loop-helix (bHLH) DNA-binding superfamily protein
Gh_D05G0690	12.4982	2.41446	4.57161	protein.postranslational modification	AT3G20830	AGC (cAMP-dependent, cGMP-dependent and protein kinase C) kinase family protein
Gh_D05G0715	40.2029	2.49035	0	not assigned.unknown
Gh_D05G0778	20.1529	5.3994	3.4546	protein.degradation.ubiquitin.E3.RING	AT5G22000	RING-H2 group F2A
Gh_D05G0824	23.5827	3.60907	0	protein.glycosylation	AT1G08280	Glycosyltransferase family 29 (sialyltransferase) family protein
Gh_D05G0825	12.6673	2.79047	0	protein.glycosylation	AT1G08280	Glycosyltransferase family 29 (sialyltransferase) family protein
Gh_D05G0868	38.0211	7.9972	9.17432	protein.degradation.serine protease	AT2G29970	Double Clp-N motif-containing P-loop nucleoside triphosphate hydrolases superfamily protein
Gh_D05G0871	14.9516	7.09081	5.02859	signalling.phosphinositides.phosphoinositide phospholipase C	AT5G58700	phosphatidylinositol-speciwc phospholipase C4
Gh_D05G0872	42.2264	9.84519	18.712	not assigned.unknown	AT2G29950	ELF4-like 1
Gh_D05G1100	28.3928	8.08796	3.37456	secondary metabolism.isoprenoids	AT1G78950	Terpenoid cyclases family protein
Gh_D05G1138	10.488	1.77054	3.88665	protein.postranslational modification	AT5G25110	CBL-interacting protein kinase 25
Gh_D05G1184	71.3729	20.3003	16.0735	transport.ABC transporters and multidrug resistance systems	AT1G15520	pleiotropic drug resistance 12
Gh_D05G1246	14.1222	3.68686	4.66812	development.unspecified	AT1G79840	HD-ZIP IV family of homeobox-leucine zipper protein with lipid-binding START domain
Gh_D05G1276	10.5638	0.940021	0	misc.acid and other phosphatases	AT1G17710	Pyridoxal phosphate phosphatase-related protein
Gh_D05G1320	11.7725	2.85401	4.48916	signalling.phosphinositides	AT3G14205	Phosphoinositide phosphatase family protein
Gh_D05G1332	21.7727	2.78217	0.827627	not assigned.unknown	AT1G72450	jasmonate-zim-domain protein 6
Gh_D05G1369	90.7118	12.6569	2.29008	protein.degradation.ubiquitin.E3.RING	AT3G53690	RING/U-box superfamily protein
Gh_D05G1501	22.2019	1.71279	0	hormone metabolism.ethylene.signal transduction	AT3G23240	ethylene response factor 1
Gh_D05G1517	13.1956	3.35181	1.20272	not assigned.unknown	AT1G28380	MAC/Perforin domain-containing protein
Gh_D05G1550	8.67916	0.235287	0.75574	secondary metabolism.isoprenoids.terpenoids	AT1G61120	terpene synthase 04
Gh_D05G1551	54.8643	0.228985	0.152433	secondary metabolism.isoprenoids.terpenoids	AT1G61120	terpene synthase 04
Gh_D05G1645	4.54012	1.22943	0.704398	RNA.regulation of transcription.WRKY domain transcription factor family	AT1G62300	WRKY family transcription factor
Gh_D05G1665	63.281	27.1788	19.8118	cell.organisation	AT4G04020	fibrillin
Gh_D05G1757	89.0929	22.3383	11.7215	secondary metabolism.phenylpropanoids.lignin biosynthesis.CAD	AT4G39330	cinnamyl alcohol dehydrogenase 9
Gh_D05G1766	31.8389	7.28209	6.39389	not assigned.unknown
Gh_D05G1776	14.5025	2.81647	1.36078	not assigned.unknown	AT1G30755	Protein of unknown function (DUF668)
Gh_D05G1849	5.21076	1.53921	2.39049	not assigned.unknown	AT1G47330	CBS domain-containing protein with a domain of unknown function (DUF21)
Gh_D05G1860	5.62291	1.32807	1.57584	protein.postranslational modification	AT1G45160	Protein kinase superfamily protein
Gh_D05G1875	71.5046	22.9504	17.5752	not assigned.unknown
Gh_D05G1894	32.4255	6.24085	0.643345	misc.cytochrome P450	AT4G31940	cytochrome P450, family 82, subfamily C, polypeptide 4
Gh_D05G1912	11.9903	3.3449	1.41794	signalling.MAP kinases	AT5G66850	mitogen-activated protein kinase kinase kinase 5
Gh_D05G1916	44.2423	9.72344	4.02078	not assigned.unknown	AT2G26530	Protein of unknown function (DUF1645)
Gh_D05G1926	175.93	36.2662	5.75742	development.storage proteins	AT2G26560	phospholipase A 2A
Gh_D05G2063	13.6725	2.57277	2.3149	signalling.phosphinositides.inositol-1,3,4-trisphosphate 5/6-kinase	AT4G08170	Inositol 1,3,4-trisphosphate 5/6-kinase family protein
Gh_D05G2072	33.8154	2.37224	3.18871	signalling.receptor kinases.leucine rich repeat XI	AT1G09970	Leucine-rich receptor-like protein kinase family protein
Gh_D05G2102	11.0331	4.14754	4.83741	protein.postranslational modification	AT4G24480	Protein kinase superfamily protein
Gh_D05G2108	29.6919	13.6006	14.2103	protein.degradation.cysteine protease	AT1G09730	Cysteine proteinases superfamily protein
Gh_D05G2143	27.4229	6.44848	3.22262	not assigned.unknown	AT2G14095
Gh_D05G2259	26.8726	9.62995	4.93699	transport.amino acids	AT1G77380	amino acid permease 3
Gh_D05G2261	10.7007	4.50523	4.88895	stress.abiotic.light	AT1G21640	NAD kinase 2
Gh_D05G2333	12.0588	1.98802	1.72619	transport.peptides and oligopeptides	AT3G54450	Major facilitator superfamily protein
Gh_D05G2358	4.25321	1.31109	1.95824	signalling.phosphinositides.phosphatidylinositol-4-phosphate 5-kinase	AT1G34260	FORMS APLOID AND BINUCLEATE CELLS 1A
Gh_D05G2392	15.1554	5.69298	1.66058	signalling.receptor kinases.crinkly like	AT5G47850	CRINKLY4 related 4
Gh_D05G2410	9.63738	4.06704	1.33068	lipid metabolism.lipid degradation.lysophospholipases	AT1G31480	shoot gravitropism 2 (SGR2)
Gh_D05G2423	58.2613	21.1176	2.41763	major CHO metabolism.degradation.starch.starch cleavage.alpha amylase	AT1G76130	alpha-amylase-like 2
Gh_D05G2484	11.4543	4.05607	2.78596	hormone metabolism.jasmonate.synthesis-degradation.allene oxidase synthase	AT5G42650	allene oxide synthase
Gh_D05G2500	78.5339	4.85493	0	amino acid metabolism.degradation.aspartate family.asparagine.L-asparaginase	AT3G16150	N-terminal nucleophile aminohydrolases (Ntn hydrolases) superfamily protein
Gh_D05G2740	110.517	44.3691	49.9435	transport.misc	AT1G54320	LEM3 (ligand-effect modulator 3) family protein / CDC50 family protein
Gh_D05G2746	32.2533	5.92165	1.31415	transport.misc	AT5G13750	zinc induced facilitator-like 1
Gh_D05G2756	62.5427	10.7811	1.8715	lipid metabolism.lipid degradation.lysophospholipases.glycerophosphodiester phosphodiesterase	AT1G11300	protein serine/threonine kinases;protein kinases;ATP binding;sugar binding;kinases;carbohydrate binding
Gh_D05G2757	47.0868	10.5407	4.87417	protein.degradation.ubiquitin.E3.RING	AT2G46495	RING/U-box superfamily protein
Gh_D05G2768	11.9476	2.80019	0	secondary metabolism.isoprenoids.terpenoids	AT4G16740	terpene synthase 03
Gh_D05G3023	18.0019	6.47278	4.18051	signalling.receptor kinases.DUF 26	AT1G70520	cysteine-rich RLK (RECEPTOR-like protein kinase) 2
Gh_D05G3090	19.2338	7.52941	5.98735	development.unspecified	AT5G40240	nodulin MtN21 /EamA-like transporter family protein
Gh_D05G3098	19.0882	7.00644	2.79347	protein.degradation.metalloprotease	AT1G70170	matrix metalloproteinase
Gh_D05G3405	9.94828	1.5767	0.749485	stress.biotic	AT4G27190	NB-ARC domain-containing disease resistance protein
Gh_D05G3436	26.59	4.96595	1.72395	not assigned.unknown	AT4G21700	Protein of unknown function (DUF2921)
Gh_D05G3496	5.03289	0.871569	0.467858	protein.postranslational modification	AT1G11300	protein serine/threonine kinases;protein kinases;ATP binding;sugar binding;kinases;carbohydrate binding
Gh_D05G3506	1.59209	0.0866821	0	secondary metabolism.isoprenoids.terpenoids	AT5G23960	terpene synthase 21
Gh_D05G3507	2.30699	0.850348	0.481292	secondary metabolism.isoprenoids.terpenoids	AT5G23960	terpene synthase 21
Gh_D05G3537	23.8417	3.18172	1.32359	misc.cytochrome P450	AT4G12330	cytochrome P450, family 706, subfamily A, polypeptide 7
Gh_D05G3557	11.7002	2.34622	3.37337	stress.biotic.PR-proteins	AT4G27190	NB-ARC domain-containing disease resistance protein
Gh_D05G3559	6.03847	1.80624	1.1935	misc.GDSL-motif lipase	AT1G28570	SGNH hydrolase-type esterase superfamily protein
Gh_D05G3600	44.0142	18.3711	10.9273	RNA.processing	AT5G55100	SWAP (Suppressor-of-White-APricot)/surp domain-containing protein
Gh_D05G3625	16.6337	4.49377	0	stress.biotic	AT3G47090	Leucine-rich repeat protein kinase family protein
Gh_D05G3626	7.46551	2.27258	0	stress.biotic	AT5G46330	Leucine-rich receptor-like protein kinase family protein
Gh_D06G0032	28.4808	9.02018	3.19406	RNA.regulation of transcription.bZIP transcription factor family	AT1G75390	basic leucine-zipper 44
Gh_D06G0035	380.105	120.374	158.793	stress.abiotic.touch/wounding	AT1G75380	bifunctional nuclease in basal defense response 1
Gh_D06G0041	1427.37	202.446	1.46109	secondary metabolism.flavonoids.dihydroflavonols.dihydroflavonol 4-reductase	AT5G42800	dihydroflavonol 4-reductase
Gh_D06G0056	22.6771	6.16926	4.31146	protein.targeting.secretory pathway.unspecified	AT1G75170	Sec14p-like phosphatidylinositol transfer family protein
Gh_D06G0124	479.61	93.1662	28.0252	development.storage proteins	AT2G26560	phospholipase A 2A
Gh_D06G0147	39.0485	8.44866	15.1251	not assigned.unknown	AT5G42900	cold regulated gene 27
Gh_D06G0230	41.1823	16.3592	12.2048	signalling.phosphinositides.inositol-1,3,4-trisphosphate 5/6-kinase	AT4G08170	Inositol 1,3,4-trisphosphate 5/6-kinase family protein
Gh_D06G0257	9.68718	2.59862	1.41315	protein.postranslational modification	AT4G24480	Protein kinase superfamily protein
Gh_D06G0273	34.6312	11.7445	12.7295	RNA.regulation of transcription.bHLH,Basic Helix-Loop-Helix family	AT5G50010	sequence-specific DNA binding transcription factors;transcription regulators
Gh_D06G0319	11.6303	2.83352	1.53886	not assigned.no ontology	AT1G35830	VQ motif-containing protein
Gh_D06G0337	52.545	12.6689	5.44054	not assigned.no ontology	AT1G78070	Transducin/WD40 repeat-like superfamily protein
Gh_D06G0344	22.5652	6.19455	3.78487	transport.sulphate	AT1G22150	sulfate transporter 1;3
Gh_D06G0350	12.8772	3.28682	3.60252	protein.degradation.ubiquitin.E3.SCF.FBOX	AT1G22040	Galactose oxidase/kelch repeat superfamily protein
Gh_D06G0357	13.1285	3.36959	4.86314	RNA.regulation of transcription.bZIP transcription factor family	AT1G77920	bZIP transcription factor family protein
Gh_D06G0391	6.94062	1.74615	1.16775	development.unspecified	AT4G08300	nodulin MtN21 /EamA-like transporter family protein
Gh_D06G0457	15.6528	4.50439	5.61108	RNA.regulation of transcription.HB,Homeobox transcription factor family	AT5G11060	KNOTTED1-like homeobox gene 4
Gh_D06G0520	86.9679	14.9667	14.8954	not assigned.unknown	AT1G04530	Tetratricopeptide repeat (TPR)-like superfamily protein
Gh_D06G0632	31.3744	12.6842	14.9656	protein.postranslational modification	AT4G28880	casein kinase I-like 3
Gh_D06G0713	67.0074	27.9929	7.98596	RNA.regulation of transcription.MYB-related transcription factor family	AT5G56840	myb-like transcription factor family protein
Gh_D06G0744	8.81104	2.26974	2.43825	protein.postranslational modification	AT5G57035	U-box domain-containing protein kinase family protein
Gh_D06G0759	13.1568	4.35447	2.18117	RNA.regulation of transcription.Alfin-like	AT5G20510	alfin-like 5
Gh_D06G0810	23.1954	3.88837	5.66561	hormone metabolism.jasmonate.signal transduction	AT1G19180	jasmonate-zim-domain protein 1
Gh_D06G0826	9.56642	3.51259	1.72416	signalling.receptor kinases.thaumatin like	AT1G11300	protein serine/threonine kinases;protein kinases;ATP binding;sugar binding;kinases;carbohydrate binding
Gh_D06G0888	8.87734	1.74509	2.21649	RNA.regulation of transcription.putative transcription regulator	AT5G47430	DWNN domain, a CCHC-type zinc finger
Gh_D06G0890	6.34037	1.73155	2.63805	RNA.regulation of transcription.putative transcription regulator	AT5G12080	mechanosensitive channel of small conductance-like 10
Gh_D06G0952	12.8394	4.54056	5.76081	signalling.receptor kinases.leucine rich repeat XI	AT5G25930	Protein kinase family protein with leucine-rich repeat domain
Gh_D06G0963	21.3729	4.03433	5.42481	not assigned.no ontology	AT5G11650	alpha/beta-Hydrolases superfamily protein
Gh_D06G1104	27.7883	6.64177	7.19092	RNA.regulation of transcription.unclassified	AT5G10770	Eukaryotic aspartyl protease family protein
Gh_D06G1108	53.4518	17.9005	26.8301	protein.postranslational modification	AT4G31750	HOPW1-1-interacting 2
Gh_D06G1227	9.99432	4.05651	3.40601	RNA.regulation of transcription.Chromatin Remodeling Factors	AT1G48310	chromatin remodeling factor18
Gh_D06G1294	10.566	1.3955	0	signalling.receptor kinases.DUF 26	AT4G23250	kinases;protein kinases
Gh_D06G1318	17.029	3.23905	3.13514	protein.postranslational modification	AT1G11300	protein serine/threonine kinases;protein kinases;ATP binding;sugar binding;kinases;carbohydrate binding
Gh_D06G1326	10.8523	0	0	RNA.regulation of transcription.MYB domain transcription factor family	AT3G18100	myb domain protein 4r1
Gh_D06G1345	32.4062	10.2383	4.62734	transport.misc	AT1G61250	secretory carrier 3
Gh_D06G1495	15.4227	6.08373	0.939475	misc.cytochrome P450	AT2G34500	cytochrome P450, family 710, subfamily A, polypeptide 1
Gh_D06G1554	5.55775	0.569336	0.619358	cell.organisation	AT3G54070	Ankyrin repeat family protein
Gh_D06G1588	11.5279	2.788	0.674851	signalling.receptor kinases.DUF 26	AT4G23310	cysteine-rich RLK (RECEPTOR-like protein kinase) 23
Gh_D06G1590	27.7008	6.12418	0.70246	signalling.receptor kinases.DUF 26	AT1G11300	protein serine/threonine kinases;protein kinases;ATP binding;sugar binding;kinases;carbohydrate binding
Gh_D06G1592	46.9064	14.399	1.13526	signalling.receptor kinases.DUF 26	AT1G11300	protein serine/threonine kinases;protein kinases;ATP binding;sugar binding;kinases;carbohydrate binding
Gh_D06G1594	13.1179	1.3886	1.03704	signalling.receptor kinases.DUF 26	AT1G11300	protein serine/threonine kinases;protein kinases;ATP binding;sugar binding;kinases;carbohydrate binding
Gh_D06G1731	15.7412	4.59794	5.01563	transport.peptides and oligopeptides	AT1G32450	nitrate transporter 1.5
Gh_D06G1775	39.6764	14.0265	3.12871	signalling.receptor kinases.leucine rich repeat VI	AT4G18640	Leucine-rich repeat protein kinase family protein
Gh_D06G1831	31.3953	12.4998	6.28554	protein.synthesis.elongation	AT1G07930	GTP binding Elongation factor Tu family protein
Gh_D06G1832	15.8232	3.8621	0	stress.biotic.signalling.MLO-like	AT2G39200	Seven transmembrane MLO family protein
Gh_D06G1891	8.46596	1.12605	0	protein.degradation	AT5G04200	metacaspase 9
Gh_D06G1910	251.795	66.2626	30.7365	Biodegradation of Xenobiotics	AT1G68620	alpha/beta-Hydrolases superfamily protein
Gh_D06G1915	25.0797	8.60205	4.85104	not assigned.unknown
Gh_D06G1945	29.5471	8.56965	9.63946	stress.abiotic.heat	AT1G21080	DNAJ heat shock N-terminal domain-containing protein
Gh_D06G1973	8.97275	2.13296	1.79378	secondary metabolism.isoprenoids	AT1G78950	Terpenoid cyclases family protein
Gh_D06G1974	12.6287	4.60061	1.53204	secondary metabolism.isoprenoids	AT1G78955	camelliol C synthase 1
Gh_D06G1980	11.9602	2.16804	1.37715	not assigned.no ontology	AT1G15290	Tetratricopeptide repeat (TPR)-like superfamily protein
Gh_D06G2019	8.53713	1.67781	0	signalling.receptor kinases.misc	AT4G20140	Leucine-rich repeat transmembrane protein kinase
Gh_D06G2041	23.8903	7.52968	3.72032	cell.organisation	AT1G52080	actin binding protein family
Gh_D06G2193	7.57284	1.02259	3.537	protein.postranslational modification	AT1G11300	protein serine/threonine kinases;protein kinases;ATP binding;sugar binding;kinases;carbohydrate binding
Gh_D06G2226	65.7721	22.9301	5.88208	amino acid metabolism.degradation.aromatic aa.tyrosine	AT1G12050	fumarylacetoacetase, putative
Gh_D06G2235	47.1468	11.4281	7.16151	development.unspecified	AT4G17230	SCARECROW-like 13
Gh_D06G2249	147.449	40.3822	29.0455	protein.postranslational modification	AT5G47750	D6 protein kinase like 2
Gh_D07G0028	85.9262	10.7541	7.57154	transport.potassium	AT2G26650	K+ transporter 1
Gh_D07G0086	11.4007	2.85046	5.48513	TCA / org transformation.other organic acid transformatons.malic	AT2G19900	NADP-malic enzyme 1
Gh_D07G0168	35.5115	6.52391	1.27564	RNA.regulation of transcription.MYB domain transcription factor family	AT4G38620	myb domain protein 4
Gh_D07G0177	46.9608	6.07272	1.59356	RNA.regulation of transcription.WRKY domain transcription factor family	AT2G38470	WRKY DNA-binding protein 33
Gh_D07G0187	28.3766	6.10985	2.56175	signalling.calcium	AT2G26190	calmodulin-binding family protein
Gh_D07G0212	24.8418	8.0332	6.85418	signalling.receptor kinases.leucine rich repeat XI	AT5G07280	Leucine-rich repeat transmembrane protein kinase
Gh_D07G0292	12.6851	5.41162	2.57351	signalling.lipids	AT4G32160	Phox (PX) domain-containing protein
Gh_D07G0314	20.3823	5.20074	8.65045	not assigned.unknown	AT4G31880
Gh_D07G0317	279.494	34.3429	1.21542	RNA.regulation of transcription.WRKY domain transcription factor family	AT4G31800	WRKY DNA-binding protein 18
Gh_D07G0318	233.654	52.0068	0.9578	RNA.regulation of transcription.WRKY domain transcription factor family	AT2G03340	WRKY DNA-binding protein 3
Gh_D07G0348	34.5774	6.71443	1.26216	amino acid metabolism.synthesis.glutamate family.arginine.aspartate racemase	AT1G15410	aspartate-glutamate racemase family
Gh_D07G0377	41.2749	14.5767	13.9282	signalling.calcium	AT2G41100	Calcium-binding EF hand family protein
Gh_D07G0439	9.91721	3.53669	4.79647	glycolysis.plastid branch.phosphofructokinase (PFK)	AT5G61580	phosphofructokinase 4
Gh_D07G0533	6.99944	2.18148	3.33896	secondary metabolism.phenylpropanoids.lignin biosynthesis.4CL	AT5G63380	AMP-dependent synthetase and ligase family protein
Gh_D07G0534	32.5823	11.8287	15.8798	protein.postranslational modification	AT1G67580	Protein kinase superfamily protein
Gh_D07G0584	21.2479	5.99968	10.653	stress.biotic	AT4G26090	NB-ARC domain-containing disease resistance protein
Gh_D07G0728	31.4389	10.2735	9.58797	lipid metabolism.lipid degradation.lysophospholipases.glycerophosphodiester phosphodiesterase	AT1G67000	Protein kinase superfamily protein
Gh_D07G0733	10.5714	3.27856	4.03251	stress.biotic	AT5G15870	glycosyl hydrolase family 81 protein
Gh_D07G0734	142.124	24.8577	1.35004	secondary metabolism.phenylpropanoids.lignin biosynthesis.CCR1	AT5G14700	NAD(P)-binding Rossmann-fold superfamily protein
Gh_D07G0804	9.94225	2.73719	0.623148	RNA.regulation of transcription.unclassified	AT3G59080	Eukaryotic aspartyl protease family protein
Gh_D07G0813	35.8121	11.6589	13.8084	not assigned.unknown	AT2G32240
Gh_D07G0841	100.507	15.4367	1.27676	hormone metabolism.ethylene.synthesis-degradation.1-aminocyclopropane-1-carboxylate oxidase	AT1G05010	ethylene-forming enzyme
Gh_D07G0842	62.3496	9.20632	1.24801	hormone metabolism.ethylene.synthesis-degradation.1-aminocyclopropane-1-carboxylate oxidase	AT1G05010	ethylene-forming enzyme
Gh_D07G0910	22.5249	4.43887	5.84001	misc.cytochrome P450	AT3G25180	cytochrome P450, family 82, subfamily G, polypeptide 1
Gh_D07G0962	16.479	6.12345	4.99693	cell.organisation	AT2G28840	XB3 ortholog 1 in Arabidopsis thaliana
Gh_D07G1003	4.81267	0.770281	0	hormone metabolism.cytokinin.synthesis-degradation	AT5G59590	UDP-glucosyl transferase 76E2
Gh_D07G1040	16.3947	7.66684	7.52851	secondary metabolism.isoprenoids.mevalonate pathway.geranyl diphosphate synthase	AT2G34630	geranyl diphosphate synthase 1
Gh_D07G1076	52.8971	12.4782	7.69006	not assigned.no ontology	AT5G22460	alpha/beta-Hydrolases superfamily protein
Gh_D07G1116	9.87863	1.66617	0.993341	not assigned.unknown	AT5G22090	Protein of unknown function (DUF3049)
Gh_D07G1161	47.7614	10.1658	10.2158	stress.biotic.signalling.MLO-like	AT1G61560	Seven transmembrane MLO family protein
Gh_D07G1195	26.9091	8.46885	13.2005	protein.degradation	AT2G03120	signal peptide peptidase
Gh_D07G1290	35.0426	9.02898	8.44107	not assigned.unknown	AT1G02475	Polyketide cyclase/dehydrase and lipid transport superfamily protein
Gh_D07G1299	5.1317	0.770012	1.28213	RNA.regulation of transcription.WRKY domain transcription factor family	AT4G01720	WRKY family transcription factor
Gh_D07G1320	13.1807	4.95409	3.31323	development.unspecified	AT4G35580	NAC transcription factor-like 9
Gh_D07G1371	14.2364	3.2475	5.16847	protein.degradation.ubiquitin	AT2G46500	phosphoinositide 4-kinase gamma 4
Gh_D07G1384	137.164	11.5334	5.34969	RNA.regulation of transcription.WRKY domain transcription factor family	AT2G46400	WRKY DNA-binding protein 46
Gh_D07G1389	20.2428	4.69849	1.7528	not assigned.no ontology	AT3G61670	Protein of unknown function (DUF3133)
Gh_D07G1557	16.4847	2.75353	1.30798	amino acid metabolism.degradation.branched chain group.isoleucine	AT2G33150	peroxisomal 3-ketoacyl-CoA thiolase 3
Gh_D07G1653	23.1857	5.53962	6.36554	not assigned.no ontology.ABC1 family protein	AT3G07700	Protein kinase superfamily protein
Gh_D07G1835	40.6851	10.5514	0.353602	signalling.receptor kinases.Catharanthus roseus-like RLK1	AT3G51550	Malectin/receptor-like protein kinase family protein
Gh_D07G1872	183.538	29.2608	2.77088	hormone metabolism.abscisic acid.synthesis-degradation	AT3G21790	UDP-Glycosyltransferase superfamily protein
Gh_D07G1877	8.20829	1.51073	1.3997	RNA.regulation of transcription.WRKY domain transcription factor family	AT1G62300	WRKY family transcription factor
Gh_D07G2099	112.066	39.7725	4.62418	amino acid metabolism.synthesis.aspartate family.methionine.cystathionine gamma-synthase	AT3G01120	Pyridoxal phosphate (PLP)-dependent transferases superfamily protein
Gh_D07G2204	67.3339	14.7838	0	protein.degradation.AAA type	AT5G40010	AAA-ATPase 1
Gh_D07G2218	13.308	2.44572	1.87028	development.unspecified	AT5G14930	senescence-associated gene 101
Gh_D07G2245	44.9167	13.7025	8.51789	misc.acid and other phosphatases	AT3G01510	like SEX4 1
Gh_D07G2297	119.736	37.4405	7.59034	transport.amino acids	AT5G40780	lysine histidine transporter 1
Gh_D07G2309	76.5423	10.3057	6.97186	not assigned.unknown	AT5G40860
Gh_D08G0063	44.8648	9.29833	0	not assigned.unknown	AT2G29670	Tetratricopeptide repeat (TPR)-like superfamily protein
Gh_D08G0089	18.371	4.60381	0	protein.glycosylation	AT1G08280	Glycosyltransferase family 29 (sialyltransferase) family protein
Gh_D08G0106	8.17453	2.1843	2.31407	not assigned.no ontology	AT5G22320	Leucine-rich repeat (LRR) family protein
Gh_D08G0138	20.1199	8.07347	1.70529	development.unspecified	AT5G12330	Lateral root primordium (LRP) protein-related
Gh_D08G0203	10.9866	3.8094	0	stress.biotic.kinases	AT5G48940	Leucine-rich repeat transmembrane protein kinase family protein
Gh_D08G0271	74.1052	29.6564	31.8434	signalling.calcium	AT5G57580	Calmodulin-binding protein
Gh_D08G0279	43.4345	15.5855	13.5461	TCA / org transformation.TCA.2-oxoglutarate dehydrogenase	AT4G26910	Dihydrolipoamide succinyltransferase
Gh_D08G0414	38.5536	3.44091	4.06733	hormone metabolism.jasmonate.synthesis-degradation.allene oxidase cyclase	AT1G13280	allene oxide cyclase 4
Gh_D08G0428	24.9451	6.13296	4.42601	misc.oxidases - copper, flavone etc	AT1G65840	polyamine oxidase 4
Gh_D08G0432	70.4927	7.7444	1.87057	lipid metabolism.FA synthesis and FA elongation.acyl coa ligase	AT1G66120	AMP-dependent synthetase and ligase family protein
Gh_D08G0447	11.9873	4.32665	4.01623	protein.postranslational modification	AT3G62260	Protein phosphatase 2C family protein
Gh_D08G0819	31.7462	9.42688	1.53296	protein.postranslational modification	AT5G60900	receptor-like protein kinase 1
Gh_D08G0841	15.1725	3.78372	4.57438	lipid metabolism.FA synthesis and FA elongation.acyl coa ligase	AT1G55320	acyl-activating enzyme 18
Gh_D08G0921	17.4504	4.36853	1.71293	protein.postranslational modification	AT5G57630	CBL-interacting protein kinase 21
Gh_D08G0952	295.921	59.2686	7.09925	secondary metabolism.phenylpropanoids	AT2G23910	NAD(P)-binding Rossmann-fold superfamily protein
Gh_D08G1076	106.641	26.1139	12.6061	RNA.regulation of transcription.unclassified	AT5G23750	Remorin family protein
Gh_D08G1133	10.2097	1.24291	1.07335	secondary metabolism.flavonoids.dihydroflavonols	AT5G24530	2-oxoglutarate (2OG) and Fe(II)-dependent oxygenase superfamily protein
Gh_D08G1138	19.081	6.06304	8.99007	development.unspecified	AT4G35580	NAC transcription factor-like 9
Gh_D08G1164	12.1532	3.51302	0	secondary metabolism.flavonoids.dihydroflavonols	AT4G10490	2-oxoglutarate (2OG) and Fe(II)-dependent oxygenase superfamily protein
Gh_D08G1170	20.9917	5.635	1.44949	misc.alcohol dehydrogenases	AT1G64710	GroES-like zinc-binding dehydrogenase family protein
Gh_D08G1232	93.2078	11.5943	4.5274	RNA.regulation of transcription.WRKY domain transcription factor family	AT4G11070	WRKY family transcription factor
Gh_D08G1308	99.8102	17.9636	0	development.late embryogenesis abundant	AT4G02380	senescence-associated gene 21
Gh_D08G1323	282.612	108.515	141.843	hormone metabolism.ethylene.induced-regulated-responsive-activated	AT3G62550	Adenine nucleotide alpha hydrolases-like superfamily protein
Gh_D08G1405	14.1786	2.12626	1.33579	RNA.regulation of transcription.bZIP transcription factor family	AT2G46270	G-box binding factor 3
Gh_D08G1452	36.6259	8.87959	14.5419	amino acid metabolism.synthesis.aromatic aa.tryptophan	AT4G11610	C2 calcium/lipid-binding plant phosphoribosyltransferase family protein
Gh_D08G1595	30.9946	7.56613	5.56325	RNA.regulation of transcription.CCAAT box binding factor family, HAP2	AT5G12840	nuclear factor Y, subunit A1
Gh_D08G1650	21.9492	5.24212	3.40721	not assigned.unknown	AT4G19160
Gh_D08G1704	56.9602	17.6039	12.8053	RNA.regulation of transcription.unclassified	AT4G17900	PLATZ transcription factor family protein
Gh_D08G1728	6.45901	0.741443	0.772753	transport.peptides and oligopeptides	AT1G32450	nitrate transporter 1.5
Gh_D08G1777	30.3784	1.76129	11.9331	cell wall.modification	AT4G17030	expansin-like B1
Gh_D08G1868	41.5638	6.23787	0.963785	misc.oxidases - copper, flavone etc	AT4G12290	Copper amine oxidase family protein
Gh_D08G1877	11.1076	4.05801	3.81713	cell.vesicle transport	AT1G12360	Sec1/munc18-like (SM) proteins superfamily
Gh_D08G1889	17.1104	7.20008	6.08635	transport.metabolite transporters at the mitochondrial membrane	AT1G12480	C4-dicarboxylate transporter/malic acid transport protein
Gh_D08G1908	31.0746	2.75746	2.21884	not assigned.unknown	AT4G22920	non-yellowing 1
Gh_D08G1911	11.2123	3.95127	1.38644	lipid metabolism.lipid degradation.lysophospholipases.phospholipase D	AT2G42010	phospholipase D beta 1
Gh_D08G1987	8.77309	1.66523	0.910758	hormone metabolism.auxin.induced-regulated-responsive-activated	AT1G23160	Auxin-responsive GH3 family protein
Gh_D08G1998	87.7896	30.0305	24.4545	RNA.regulation of transcription.bHLH,Basic Helix-Loop-Helix family	AT4G09820	basic helix-loop-helix (bHLH) DNA-binding superfamily protein
Gh_D08G2013	15.2467	2.03875	2.20782	protein.postranslational modification	AT1G03080	kinase interacting (KIP1-like) family protein
Gh_D08G2105	25.1128	8.3666	12.5447	transport.Major Intrinsic Proteins.PIP	AT2G37170	plasma membrane intrinsic protein 2
Gh_D08G2126	301.587	107.79	25.3143	transport.misc	AT5G60800	Heavy metal transport/detoxification superfamily protein
Gh_D08G2187	43.0487	7.52364	10.7494	transport.H+ transporting pyrophosphatase	AT1G15690	Inorganic H pyrophosphatase family protein
Gh_D08G2192	208.224	34.4038	27.404	signalling.calcium	AT5G57580	Calmodulin-binding protein
Gh_D08G2264	4.22541	1.40379	2.03135	signalling.MAP kinases	AT1G08720	Protein kinase superfamily protein
Gh_D08G2272	29.933	3.51577	3.33977	hormone metabolism.auxin.induced-regulated-responsive-activated	AT1G60690	NAD(P)-linked oxidoreductase superfamily protein
Gh_D08G2298	6.9814	2.78274	2.59967	not assigned.no ontology	AT3G04490
Gh_D08G2326	16.4197	5.93133	2.45394	not assigned.unknown	AT3G04440	Plasma-membrane choline transporter family protein
Gh_D08G2351	6.86148	2.36741	3.27317	protein.postranslational modification	AT1G11300	protein serine/threonine kinases;protein kinases;ATP binding;sugar binding;kinases;carbohydrate binding
Gh_D08G2396	86.8241	19.5049	10.735	protein.postranslational modification	AT3G02750	Protein phosphatase 2C family protein
Gh_D08G2397	53.4843	13.4858	9.19609	protein.degradation.serine protease	AT4G12910	serine carboxypeptidase-like 20
Gh_D08G2402	6.15893	1.66083	0.500059	lipid metabolism.exotics (steroids, squalene etc).phosphatidylcholinesterol O-acyltransferase	AT3G03310	lecithin:cholesterol acyltransferase 3
Gh_D08G2474	47.708	18.3568	19.6482	protein.postranslational modification.kinase.receptor like cytoplasmatic kinase IV	AT2G11520	calmodulin-binding receptor-like cytoplasmic kinase 3
Gh_D08G2547	33.5592	4.93134	4.22653	protein.degradation.metalloprotease	AT5G56730	Insulinase (Peptidase family M16) protein
Gh_D08G2559	7.11124	1.71663	0.463342	lipid metabolism.exotics (steroids, squalene etc).phosphatidylcholinesterol O-acyltransferase	AT5G13640	phospholipid:diacylglycerol acyltransferase
Gh_D08G2564	23.8443	0.886659	0	hormone metabolism.jasmonate.signal transduction	AT1G19180	jasmonate-zim-domain protein 1
Gh_D08G2601	22.0376	4.31196	1.97072	cell.organisation	AT4G10720	Ankyrin repeat family protein
Gh_D09G0027	7.31394	1.88149	3.55454	not assigned.unknown	AT5G47860	Protein of unknown function (DUF1350)
Gh_D09G0035	561.89	105.55	93.4498	stress.abiotic.heat	AT1G06460	alpha-crystallin domain 32.1
Gh_D09G0069	6.10271	1.09104	0.766494	protein.degradation.ubiquitin.E3.RING	AT5G60580	RING/U-box superfamily protein
Gh_D09G0172	20.0627	4.07943	0.695534	signalling.receptor kinases.leucine rich repeat XII	AT1G35710	Protein kinase family protein with leucine-rich repeat domain
Gh_D09G0177	6.67399	1.51951	1.00867	signalling.receptor kinases.leucine rich repeat XII	AT4G20140	Leucine-rich repeat transmembrane protein kinase
Gh_D09G0217	32.3086	4.12404	1.68409	protein.degradation.AAA type	AT5G40010	AAA-ATPase 1
Gh_D09G0219	47.7086	19.4588	12.9402	protein.degradation.AAA type	AT5G40010	AAA-ATPase 1
Gh_D09G0331	67.0279	19.7269	6.22866	OPP.oxidative PP.G6PD	AT5G40760	glucose-6-phosphate dehydrogenase 6
Gh_D09G0427	16.2629	6.87595	6.57901	development.unspecified	AT5G52510	SCARECROW-like 8
Gh_D09G0472	22.7614	5.26377	0.588746	misc.cytochrome P450	AT3G26300	cytochrome P450, family 71, subfamily B, polypeptide 34
Gh_D09G0489	173.644	29.3572	19.2568	signalling.calcium	AT1G73805	Calmodulin binding protein-like
Gh_D09G0496	9.25811	2.2408	0.918179	lipid metabolism.lipid degradation.lysophospholipases.glycerophosphodiester phosphodiesterase	AT1G11300	protein serine/threonine kinases;protein kinases;ATP binding;sugar binding;kinases;carbohydrate binding
Gh_D09G0659	2.09179	0.595792	0	secondary metabolism.isoprenoids.mevalonate pathway.geranyl diphosphate synthase	AT1G78510	solanesyl diphosphate synthase 1
Gh_D09G0665	22.5034	6.79675	5.58107	protein.degradation.ubiquitin.E3.RING	AT1G11950	Transcription factor jumonji (jmjC) domain-containing protein
Gh_D09G0680	6.4551	0.651254	0	signalling.receptor kinases.DUF 26	AT1G11300	protein serine/threonine kinases;protein kinases;ATP binding;sugar binding;kinases;carbohydrate binding
Gh_D09G0742	12.9118	2.77346	2.71191	PS.photorespiration.glycolate oxydase	AT4G18360	Aldolase-type TIM barrel family protein
Gh_D09G0796	17.576	7.1337	4.20609	RNA.regulation of transcription.Trihelix, Triple-Helix transcription factor family	AT3G24490	Alcohol dehydrogenase transcription factor Myb/SANT-like family protein
Gh_D09G0849	12.2125	3.84784	4.80169	not assigned.unknown	AT2G27950	Ring/U-Box superfamily protein
Gh_D09G0876	45.1697	13.7327	4.36622	not assigned.no ontology	AT5G58770	Undecaprenyl pyrophosphate synthetase family protein
Gh_D09G0898	19.4528	3.63669	1.34515	transport.amino acids	AT1G08230	Transmembrane amino acid transporter family protein
Gh_D09G0904	29.9995	5.41197	0	lipid metabolism.lipid degradation.beta-oxidation.acyl CoA reductase	AT3G44540	fatty acid reductase 4
Gh_D09G1051	5.24598	1.06835	2.00169	not assigned.unknown	AT5G19380	CRT (chloroquine-resistance transporter)-like transporter 1
Gh_D09G1105	24.6793	5.15987	5.7772	signalling.receptor kinases.leucine rich repeat X	AT5G44700	Leucine-rich repeat transmembrane protein kinase
Gh_D09G1136	191.995	55.6858	18.1521	TCA / org transformation.carbonic anhydrases	AT4G20990	alpha carbonic anhydrase 4
Gh_D09G1336	9.14124	1.67306	1.34009	not assigned.no ontology	AT5G03700	D-mannose binding lectin protein with Apple-like carbohydrate-binding domain
Gh_D09G1401	119.766	47.6943	4.17242	secondary metabolism.phenylpropanoids.lignin biosynthesis.PAL	AT2G37040	PHE ammonia lyase 1
Gh_D09G1416	17.8629	7.45131	4.46073	RNA.regulation of transcription.C2H2 zinc finger family	AT5G03150	C2H2-like zinc finger protein
Gh_D09G1417	25.7731	9.72287	12.653	protein.degradation.ubiquitin.E3.RING	AT2G37150	RING/U-box superfamily protein
Gh_D09G1431	38.8344	12.7738	19.3156	signalling.receptor kinases.leucine rich repeat I	AT2G37050	Leucine-rich repeat protein kinase family protein
Gh_D09G1511	127.955	26.6624	8.30053	misc.glutathione S transferases	AT5G02790	Glutathione S-transferase family protein
Gh_D09G1674	16.0268	5.44482	5.07639	signalling.receptor kinases.wheat LRK10 like	AT1G66880	Protein kinase superfamily protein
Gh_D09G1766	22.1539	8.54773	3.46367	transport.metal	AT5G53550	YELLOW STRIPE like 3
Gh_D09G1787	14.3153	0	0	cell wall	AT1G64670	alpha/beta-Hydrolases superfamily protein
Gh_D09G1795	7.84357	2.74701	3.65256	RNA.regulation of transcription.NIN-like bZIP-related family	AT4G24020	NIN like protein 7
Gh_D09G1899	46.9842	12.7938	22.1054	RNA.regulation of transcription.unclassified	AT4G17900	PLATZ transcription factor family protein
Gh_D09G2069	8.17419	0.776495	0	Biodegradation of Xenobiotics	AT1G47480	alpha/beta-Hydrolases superfamily protein
Gh_D09G2146	27.1946	12.0274	2.8956	protein.degradation.ubiquitin.E3.RING	AT1G76390	ARM repeat superfamily protein
Gh_D09G2147	22.1922	2.74763	9.59968	protein.postranslational modification	AT3G23000	CBL-interacting protein kinase 7
Gh_D09G2150	7.65391	1.36135	1.50212	not assigned.no ontology	AT5G43745	Protein of unknown function (DUF1012)
Gh_D09G2153	41.8222	13.1354	18.7603	RNA.regulation of transcription.Aux/IAA family	AT4G14550	indole-3-acetic acid inducible 14
Gh_D09G2183	101.514	26.0801	0	hormone metabolism.ethylene.synthesis-degradation	AT1G06620	2-oxoglutarate (2OG) and Fe(II)-dependent oxygenase superfamily protein
Gh_D09G2184	25.9159	3.29855	0	hormone metabolism.ethylene.synthesis-degradation	AT1G06620	2-oxoglutarate (2OG) and Fe(II)-dependent oxygenase superfamily protein
Gh_D09G2314	21.1558	6.1365	4.37576	protein.aa activation.alanine-tRNA ligase	AT3G16565	alanine-tRNA ligases;nucleic acid binding;ligases, forming aminoacyl-tRNA and related compounds;nucleotide binding;ATP binding
Gh_D09G2338	16.3474	3.58859	3.43494	RNA.regulation of transcription.MYB domain transcription factor family	AT5G49620	myb domain protein 78
Gh_D09G2405	6.77003	0.570096	0.865727	protein.degradation.serine protease	AT5G51070	Clp ATPase
Gh_D10G0034	41.4367	13.0645	10.2385	not assigned.unknown	AT2G23390
Gh_D10G0102	9.69265	3.39469	3.45868	not assigned.unknown	AT4G22270	Protein of unknown function (DUF3537)
Gh_D10G0111	4.91036	1.52398	1.60995	signalling.receptor kinases.lysine motif	AT3G21630	chitin elicitor receptor kinase 1
Gh_D10G0118	5.24909	1.24528	1.07106	protein.degradation.aspartate protease	AT1G11910	aspartic proteinase A1
Gh_D10G0126	18.5348	6.7234	1.99461	major CHO metabolism.synthesis.starch.starch synthase	AT1G11720	starch synthase 3
Gh_D10G0162	177.039	33.1658	4.23492	signalling.receptor kinases.DUF 26	AT1G11300	protein serine/threonine kinases;protein kinases;ATP binding;sugar binding;kinases;carbohydrate binding
Gh_D10G0184	11.4045	1.93385	0.94247	signalling.receptor kinases.S-locus glycoprotein like	AT1G11300	protein serine/threonine kinases;protein kinases;ATP binding;sugar binding;kinases;carbohydrate binding
Gh_D10G0360	46.0678	15.5072	8.47911	RNA.processing	AT5G46420	16S rRNA processing protein RimM family
Gh_D10G0443	47.1727	18.7298	7.55687	stress.biotic.PR-proteins.NPR	AT5G45110	NPR1-like protein 3
Gh_D10G0463	37.6295	13.019	7.19484	signalling.receptor kinases.leucine rich repeat VIII.VIII-2	AT1G35710	Protein kinase family protein with leucine-rich repeat domain
Gh_D10G0590	29.246	7.39943	1.95842	hormone metabolism.auxin.synthesis-degradation	AT1G51760	peptidase M20/M25/M40 family protein
Gh_D10G0606	27.6218	1.70041	0.596335	protein.postranslational modification	AT4G29990	Leucine-rich repeat transmembrane protein kinase protein
Gh_D10G0695	52.9052	23.8197	17.5508	transport.metabolite transporters at the mitochondrial membrane	AT1G80300	nucleotide transporter 1
Gh_D10G0858	14.1364	2.92718	3.63944	lipid metabolism.lipid degradation.lysophospholipases.phosphoinositide phospholipase C	AT5G66020	Phosphoinositide phosphatase family protein
Gh_D10G0877	10.0996	2.38213	3.97363	RNA.regulation of transcription.PHD finger transcription factor	AT3G51120	DNA binding;zinc ion binding;nucleic acid binding;nucleic acid binding
Gh_D10G0897	12.4223	3.37223	5.26472	protein.degradation.ubiquitin.E3.RING	AT4G36550	ARM repeat superfamily protein
Gh_D10G0907	19.3819	1.61891	0.40269	secondary metabolism.isoprenoids.non-mevalonate pathway.geranylgeranyl pyrophosphate synthase	AT4G36810	geranylgeranyl pyrophosphate synthase 1
Gh_D10G0912	14.7477	4.13317	2.18072	signalling.receptor kinases.wall associated kinase	AT2G23450	Protein kinase superfamily protein
Gh_D10G1045	10.0374	4.07372	4.34347	not assigned.no ontology	AT3G05270	Plant protein of unknown function (DUF869)
Gh_D10G1058	26.3834	9.33254	6.97837	nucleotide metabolism.degradation	AT5G63980	Inositol monophosphatase family protein
Gh_D10G1138	21.0422	9.46559	6.0486	protein.postranslational modification	AT3G08760	Protein kinase superfamily protein
Gh_D10G1168	21.0205	6.11734	10.4524	signalling.calcium	AT3G59820	LETM1-like protein
Gh_D10G1221	7.54136	0.851583	0.344853	stress.biotic	AT5G07280	Leucine-rich repeat transmembrane protein kinase
Gh_D10G1314	166.896	44.1104	9.5244	hormone metabolism.auxin.induced-regulated-responsive-activated	AT1G60710	NAD(P)-linked oxidoreductase superfamily protein
Gh_D10G1411	26.0652	9.48257	8.84817	RNA.regulation of transcription.bHLH,Basic Helix-Loop-Helix family	AT3G24140	basic helix-loop-helix (bHLH) DNA-binding superfamily protein
Gh_D10G1420	6.86156	1.76308	2.62912	not assigned.unknown	AT3G24180	Beta-glucosidase, GBA2 type family protein
Gh_D10G1429	471.942	147.223	5.33207	secondary metabolism.flavonoids.chalcones.naringenin-chalcone synthase	AT5G13930	Chalcone and stilbene synthase family protein
Gh_D10G1451	21.0305	3.55154	0.761371	cell.organisation	AT4G10720	Ankyrin repeat family protein
Gh_D10G1564	25.5778	4.57237	1.08267	lipid metabolism.lipid degradation	AT3G23410	fatty alcohol oxidase 3
Gh_D10G1605	43.7728	14.7236	5.40962	major CHO metabolism.degradation.starch.starch cleavage.beta amylase	AT3G23920	beta-amylase 1
Gh_D10G1617	25.5645	7.652	3.56654	gluconeogenesis / glyoxylate cycle.pyruvate dikinase	AT4G15530	pyruvate orthophosphate dikinase
Gh_D10G1763	7.69948	0	0	stress.abiotic.unspecified	AT1G24020	MLP-like protein 423
Gh_D10G1840	4.05353	1.30107	1.41699	not assigned.unknown	AT5G05190	Protein of unknown function (DUF3133)
Gh_D10G1849	22.8172	8.96723	8.49797	minor CHO metabolism.galactose.alpha-galactosidases	AT3G56310	Melibiase family protein
Gh_D10G1949	14.239	2.0009	0	signalling.receptor kinases.wall associated kinase	AT1G16130	wall associated kinase-like 2
Gh_D10G1951	30.5594	5.87568	1.4707	signalling.receptor kinases.wall associated kinase	AT1G21270	wall-associated kinase 2
Gh_D10G2014	94.376	39.7829	25.8415	misc.cytochrome P450	AT3G56630	cytochrome P450, family 94, subfamily D, polypeptide 2
Gh_D10G2071	21.4305	8.66515	9.42607	not assigned.no ontology	AT3G10420	P-loop containing nucleoside triphosphate hydrolases superfamily protein
Gh_D10G2189	70.7204	26.7705	11.0761	lipid metabolism.FA synthesis and FA elongation.beta ketoacyl CoA synthase	AT5G04530	3-ketoacyl-CoA synthase 19
Gh_D10G2193	72.6034	11.084	6.73545	cell.organisation	AT4G10720	Ankyrin repeat family protein
Gh_D10G2262	7.41902	1.94534	2.56696	stress.biotic.PR-proteins	AT4G27190	NB-ARC domain-containing disease resistance protein
Gh_D10G2298	20.1201	4.87563	0.80007	signalling.receptor kinases.legume-lectin	AT3G55550	Concanavalin A-like lectin protein kinase family protein
Gh_D10G2316	8.20702	2.44127	2.04123	not assigned.no ontology	AT4G33540	metallo-beta-lactamase family protein
Gh_D10G2342	90.2518	33.9564	40.3625	not assigned.unknown	AT2G39950
Gh_D10G2346	8.70351	1.84697	1.34621	stress.biotic.PR-proteins	AT3G25510	disease resistance protein (TIR-NBS-LRR class), putative
Gh_D10G2348	9.6818	2.19172	2.4306	stress.biotic.PR-proteins	AT3G25510	disease resistance protein (TIR-NBS-LRR class), putative
Gh_D11G0008	7.23944	0.973482	2.88942	secondary metabolism.isoprenoids.non-mevalonate pathway.DXR	AT5G62790	1-deoxy-D-xylulose 5-phosphate reductoisomerase
Gh_D11G0095	31.3577	10.0993	14.9722	protein.degradation.serine protease	AT4G20850	tripeptidyl peptidase ii
Gh_D11G0138	80.1405	19.5161	12.5188	not assigned.unknown	AT5G53420	CCT motif family protein
Gh_D11G0156	21.4925	4.7233	6.30378	RNA.regulation of transcription.Psudo ARR transcription factor family	AT5G24470	pseudo-response regulator 5
Gh_D11G0233	879.076	125.926	6.14754	not assigned.unknown
Gh_D11G0245	24.1698	9.5968	6.88147	RNA.regulation of transcription.ARF, Auxin Response Factor family	AT4G23980	auxin response factor 9
Gh_D11G0264	117.798	23.5609	19.9732	lipid metabolism.lipid degradation.beta-oxidation.acyl CoA DH	AT4G16760	acyl-CoA oxidase 1
Gh_D11G0276	20.498	3.54253	2.79628	signalling.calcium	AT4G17615	calcineurin B-like protein 1
Gh_D11G0281	77.6648	19.0588	34.9725	protein.degradation.ubiquitin.E3.RING	AT1G32740	SBP (S-ribonuclease binding protein) family protein
Gh_D11G0302	10.7919	2.7269	1.92572	RNA.regulation of transcription.HSF,Heat-shock transcription factor family	AT1G32330	heat shock transcription factor A1D
Gh_D11G0417	31.6692	13.6316	13.8657	development.unspecified	AT5G61900	Calcium-dependent phospholipid-binding Copine family protein
Gh_D11G0425	14.0149	1.98534	2.9049	signalling.receptor kinases.leucine rich repeat XII	AT4G20140	Leucine-rich repeat transmembrane protein kinase
Gh_D11G0455	15.9299	6.84583	5.25305	not assigned.no ontology.armadillo/beta-catenin repeat family protein	AT5G66200	armadillo repeat only 2
Gh_D11G0741	56.8502	4.57701	0	signalling.calcium	AT5G39670	Calcium-binding EF-hand family protein
Gh_D11G0753	39.8018	10.5271	3.37219	amino acid metabolism.synthesis.aromatic aa.phenylalanine and tyrosine.chorismate mutase	AT3G29200	chorismate mutase 1
Gh_D11G0770	16.7009	5.48047	7.4428	not assigned.no ontology.hydroxyproline rich proteins	AT3G29390	RS2-interacting KH protein
Gh_D11G0816	29.0853	11.1625	2.51799	not assigned.unknown	AT4G25170	Uncharacterised conserved protein (UCP012943)
Gh_D11G0925	36.8539	4.75875	6.46841	not assigned.unknown	AT5G23850	Arabidopsis thaliana protein of unknown function (DUF821)
Gh_D11G0937	46.1341	13.8691	7.82871	protein.postranslational modification.kinase.receptor like cytoplasmatic kinase IX	AT2G45910	U-box domain-containing protein kinase family protein
Gh_D11G0998	20.2266	8.21622	9.92555	transport.metabolite transporters at the mitochondrial membrane	AT2G46320	Mitochondrial substrate carrier family protein
Gh_D11G1003	11.0402	4.61999	3.59925	signalling.light	AT2G46340	SPA (suppressor of phyA-105) protein family
Gh_D11G1011	66.5905	13.6437	13.958	RNA.regulation of transcription.WRKY domain transcription factor family	AT2G46400	WRKY DNA-binding protein 46
Gh_D11G1069	9.39302	2.63075	4.1158	protein.postranslational modification	AT3G61960	Protein kinase superfamily protein
Gh_D11G1101	25.1109	7.55888	4.39815	signalling.receptor kinases.Catharanthus roseus-like RLK1	AT2G23200	Protein kinase superfamily protein
Gh_D11G1166	7.04033	2.02762	2.77543	nucleotide metabolism.synthesis.pyrimidine.CTP synthetase	AT4G02120	CTP synthase family protein
Gh_D11G1203	14.5671	5.72837	3.62335	transport.ABC transporters and multidrug resistance systems	AT2G47800	multidrug resistance-associated protein 4
Gh_D11G1242	34.1968	6.77969	9.21024	hormone metabolism.gibberelin.signal transduction	AT3G63010	alpha/beta-Hydrolases superfamily protein
Gh_D11G1273	47.9512	13.9078	4.6612	RNA.regulation of transcription.bHLH,Basic Helix-Loop-Helix family	AT4G09820	basic helix-loop-helix (bHLH) DNA-binding superfamily protein
Gh_D11G1303	8.49611	2.22838	2.0334	RNA.regulation of transcription.HSF,Heat-shock transcription factor family	AT3G22830	heat shock transcription factor A6B
Gh_D11G1317	19.7202	4.64237	5.39349	RNA.regulation of transcription.bZIP transcription factor family	AT3G54620	basic leucine zipper 25
Gh_D11G1389	111.344	27.3742	3.38421	misc.cytochrome P450	AT5G07990	Cytochrome P450 superfamily protein
Gh_D11G1401	57.0198	23.9843	6.55985	amino acid metabolism.degradation.branched chain group.isoleucine	AT2G33150	peroxisomal 3-ketoacyl-CoA thiolase 3
Gh_D11G1416	23.142	5.07525	6.74605	RNA.regulation of transcription.LUG	AT2G32700	LEUNIG_homolog
Gh_D11G1424	5.94236	1.45035	1.10513	protein.targeting.secretory pathway.unspecified	AT3G24840	Sec14p-like phosphatidylinositol transfer family protein
Gh_D11G1583	29.8442	11.0434	9.61813	cell wall.cellulose synthesis.cellulose synthase	AT2G32540	cellulose synthase-like B4
Gh_D11G1618	58.1985	18.3707	19.1969	signalling.receptor kinases.Catharanthus roseus-like RLK1	AT3G51550	Malectin/receptor-like protein kinase family protein
Gh_D11G1622	22.2578	6.69869	0	signalling.receptor kinases.Catharanthus roseus-like RLK1	AT1G11300	protein serine/threonine kinases;protein kinases;ATP binding;sugar binding;kinases;carbohydrate binding
Gh_D11G1633	5.48957	0.773447	2.58974	RNA.regulation of transcription.C2H2 zinc finger family	AT3G57670	C2H2-type zinc finger family protein
Gh_D11G1650	4.50078	1.26178	2.25305	stress.biotic.PR-proteins	AT3G14460	LRR and NB-ARC domains-containing disease resistance protein
Gh_D11G1658	18.7554	5.09866	3.55022	protein.degradation.serine protease	AT3G03380	DegP protease 7
Gh_D11G1673	51.8462	15.6077	22.5469	not assigned.unknown	AT5G16110
Gh_D11G1691	20.5197	5.30236	0.645514	signalling.receptor kinases.wheat LRK10 like	AT1G67000	Protein kinase superfamily protein
Gh_D11G1693	45.073	10.3472	2.41697	signalling.receptor kinases.wheat LRK10 like	AT1G66880	Protein kinase superfamily protein
Gh_D11G1774	31.406	9.01875	8.64767	protein.postranslational modification	AT5G66210	calcium-dependent protein kinase 28
Gh_D11G1967	43.7519	18.2072	4.20586	protein.degradation.cysteine protease	AT5G43060	Granulin repeat cysteine protease family protein
Gh_D11G2156	6.27563	0	0	transport.ABC transporters and multidrug resistance systems	AT1G17840	white-brown complex homolog protein 11
Gh_D11G2311	38.0721	6.20206	0	misc.glutathione S transferases	AT2G29420	glutathione S-transferase tau 7
Gh_D11G2387	22.0845	5.10554	5.97663	lipid metabolism.exotics(steroids, squalene etc)	AT5G07010	sulfotransferase 2A
Gh_D11G2402	19.096	6.78967	8.12919	not assigned.unknown
Gh_D11G2420	506.849	165.142	192.054	not assigned.unknown	AT5G18130
Gh_D11G2439	85.2948	30.683	35.8252	cell.vesicle transport	AT1G51270	structural molecules;transmembrane receptors;structural molecules
Gh_D11G2571	28.8274	5.39712	8.82386	not assigned.no ontology	AT1G08800	Protein of unknown function, DUF593
Gh_D11G2600	14.8621	4.01623	5.17349	hormone metabolism.auxin.induced-regulated-responsive-activated	AT1G60690	NAD(P)-linked oxidoreductase superfamily protein
Gh_D11G2602	14.3919	3.31795	7.15267	hormone metabolism.auxin.induced-regulated-responsive-activated	AT1G60690	NAD(P)-linked oxidoreductase superfamily protein
Gh_D11G2652	7.52926	1.4987	2.43789	DNA.synthesis/chromatin structure	AT2G23840	HNH endonuclease
Gh_D11G2702	15.3362	4.20056	1.64544	protein.degradation.ubiquitin.E3.RING	AT3G05200	RING/U-box superfamily protein
Gh_D11G2709	47.5557	13.5878	8.23631	misc.nitrilases, *nitrile lyases, berberine bridge enzymes, reticuline oxidases, troponine reductases	AT1G08980	amidase 1
Gh_D11G2990	17.2228	2.84963	0.904232	signalling.receptor kinases.leucine rich repeat VIII.VIII-2	AT2G33170	Leucine-rich repeat receptor-like protein kinase family protein
Gh_D11G2993	31.0703	7.68181	5.91294	signalling.receptor kinases.leucine rich repeat VIII.VIII-2	AT3G14840	Leucine-rich repeat transmembrane protein kinase
Gh_D11G3001	5.58467	0.559712	1.04151	stress.biotic.PR-proteins	AT3G24240	Leucine-rich repeat receptor-like protein kinase family protein
Gh_D11G3078	52.5662	13.4433	12.831	RNA.regulation of transcription.MYB domain transcription factor family	AT3G13540	myb domain protein 5
Gh_D11G3186	6.73782	1.53231	3.37201	stress.biotic.PR-proteins	AT1G69550	disease resistance protein (TIR-NBS-LRR class)
Gh_D11G3247	13.563	3.8908	1.30369	signalling.calcium	AT3G52870	IQ calmodulin-binding motif family protein
Gh_D11G3250	5.71967	1.79106	2.10033	protein.degradation.ubiquitin.E3.SCF.FBOX	AT2G36370	ubiquitin-protein ligases
Gh_D11G3260	31.1153	11.8149	11.0299	RNA.regulation of transcription.MYB-related transcription factor family	AT1G70000	myb-like transcription factor family protein
Gh_D11G3277	93.7491	10.9587	2.37621	secondary metabolism.phenylpropanoids.lignin biosynthesis.PAL	AT2G37040	PHE ammonia lyase 1
Gh_D11G3290	4.76863	1.4348	1.21402	cell.vesicle transport	AT3G09520	exocyst subunit exo70 family protein H4
Gh_D12G0066	77.0159	18.0833	10.0654	hormone metabolism.gibberelin.signal transduction	AT3G63010	alpha/beta-Hydrolases superfamily protein
Gh_D12G0097	45.4984	8.13413	15.925	stress.abiotic.drought/salt	AT3G62730
Gh_D12G0138	6.84345	2.06613	1.11336	not assigned.no ontology	AT5G64170	dentin sialophosphoprotein-related
Gh_D12G0146	41.0078	5.20719	1.70844	misc.misc2	AT5G64250	Aldolase-type TIM barrel family protein
Gh_D12G0179	83.5933	12.0614	5.74537	protein.degradation.ubiquitin.E3.RING	AT2G15580	RING/U-box superfamily protein
Gh_D12G0260	65.5679	20.7423	10.1743	stress.abiotic.unspecified	AT2G21620	Adenine nucleotide alpha hydrolases-like superfamily protein
Gh_D12G0288	9.69897	3.52503	3.34722	nucleotide metabolism.synthesis.purine.amidophosphoribosyltransferase	AT2G16570	GLN phosphoribosyl pyrophosphate amidotransferase 1
Gh_D12G0326	32.0983	11.9839	6.9231	not assigned.unknown	AT4G35110	Arabidopsis phospholipase-like protein (PEARLI 4) family
Gh_D12G0332	32.5675	10.7025	4.76511	secondary metabolism.isoprenoids.carotenoids.phytoene dehydrogenase	AT4G14210	phytoene desaturase 3
Gh_D12G0463	54.6805	17.1011	4.78995	protein.targeting.secretory pathway.vacuole	AT1G30900	VACUOLAR SORTING RECEPTOR 6
Gh_D12G0761	116.429	37.4111	57.2307	gluconeogenesis / glyoxylate cycle.PEPCK	AT4G37870	phosphoenolpyruvate carboxykinase 1
Gh_D12G0788	31.8249	11.8395	2.47842	misc.peroxidases	AT2G22420	Peroxidase superfamily protein
Gh_D12G1124	34.7352	13.9682	6.32934	transport.cyclic nucleotide or calcium regulated channels	AT4G01010	cyclic nucleotide-gated channel 13
Gh_D12G1140	347.302	62.2601	1.96655	RNA.regulation of transcription.MYB domain transcription factor family	AT3G13540	myb domain protein 5
Gh_D12G1154	36.6969	9.58703	7.85969	hormone metabolism.auxin.induced-regulated-responsive-activated	AT2G46690	SAUR-like auxin-responsive protein family
Gh_D12G1234	9.97608	0.41199	0.561897	transport.unspecified anions	AT2G47160	HCO3- transporter family
Gh_D12G1255	12.8931	3.49934	5.72708	RNA.regulation of transcription.Polycomb Group (PcG)	AT4G02020	SET domain-containing protein
Gh_D12G1367	6.57832	1.10529	1.02554	protein.postranslational modification	AT2G19130	S-locus lectin protein kinase family protein
Gh_D12G1402	10.7698	4.03828	5.09855	transport.p- and v-ATPases	AT5G44240	aminophospholipid ATPase 2
Gh_D12G1452	58.5904	22.6037	7.58027	TCA / org transformation.other organic acid transformatons.atp-citrate lyase	AT1G60810	ATP-citrate lyase A-2
Gh_D12G1525	104.669	31.7958	50.5436	protein.degradation.ubiquitin.E3.SCF.FBOX	AT1G68050	flavin-binding, kelch repeat, f box 1
Gh_D12G1543	31.1548	12.6711	8.27255	signalling.receptor kinases.S-locus glycoprotein like	AT1G11300	protein serine/threonine kinases;protein kinases;ATP binding;sugar binding;kinases;carbohydrate binding
Gh_D12G1569	13.8175	6.19525	4.186	TCA / org transformation.TCA.aconitase	AT2G05710	aconitase 3
Gh_D12G1593	64.6541	6.7461	0.678488	transport.peptides and oligopeptides	AT2G37900	Major facilitator superfamily protein
Gh_D12G1653	31.7577	8.09496	9.82086	major CHO metabolism.degradation.starch.starch cleavage.alpha amylase	AT1G69830	alpha-amylase-like 3
Gh_D12G1687	24.287	3.34582	1.56277	not assigned.no ontology.pentatricopeptide (PPR) repeat-containing protein	AT4G13650	Pentatricopeptide repeat (PPR) superfamily protein
Gh_D12G1708	7.45509	1.18661	2.78117	RNA.regulation of transcription.bZIP transcription factor family	AT1G68710	ATPase E1-E2 type family protein / haloacid dehalogenase-like hydrolase family protein
Gh_D12G1724	86.5177	25.8289	26.2189	transport.peptides and oligopeptides	AT5G62680	Major facilitator superfamily protein
Gh_D12G1777	6.26898	1.75876	1.08278	hormone metabolism.brassinosteroid.signal transduction.BRI	AT1G74360	Leucine-rich repeat protein kinase family protein
Gh_D12G1837	7.848	2.40024	3.02037	protein.postranslational modification	AT4G24730	Calcineurin-like metallo-phosphoesterase superfamily protein
Gh_D12G1922	81.7532	27.3978	15.7875	not assigned.unknown	AT5G61820
Gh_D12G1929	8.39427	2.57925	3.6875	misc.nitrilases, *nitrile lyases, berberine bridge enzymes, reticuline oxidases, troponine reductases	AT5G07360	Amidase family protein
Gh_D12G1934	8.29221	1.53165	1.18377	protein.degradation	AT4G25110	metacaspase 2
Gh_D12G2023	21.4431	6.87468	6.4651	not assigned.no ontology	AT5G45520	Leucine-rich repeat (LRR) family protein
Gh_D12G2028	29.808	7.43328	1.17838	hormone metabolism.cytokinin.synthesis-degradation	AT2G15480	UDP-glucosyl transferase 73B5
Gh_D12G2054	224.332	94.3608	112.092	protein.postranslational modification	AT1G32230	WWE protein-protein interaction domain protein family
Gh_D12G2078	32.3888	12.36	13.9501	RNA.regulation of transcription.unclassified	AT3G02890	RING/FYVE/PHD zinc finger superfamily protein
Gh_D12G2087	12.0523	4.10828	0.628883	not assigned.unknown	AT4G17970	aluminum-activated, malate transporter 12
Gh_D12G2112	106.837	4.98997	11.7709	major CHO metabolism.degradation.starch.starch cleavage.beta amylase	AT4G17090	chloroplast beta-amylase
Gh_D12G2129	15.8566	0.717572	0.612906	lipid metabolism.lipid degradation.lipases.triacylglycerol lipase	AT4G16820	alpha/beta-Hydrolases superfamily protein
Gh_D12G2159	7.4792	2.26394	0.714852	not assigned.no ontology	AT2G35710	Nucleotide-diphospho-sugar transferases superfamily protein
Gh_D12G2260	69.3425	30.0639	14.4557	redox.ascorbate and glutathione.glutathione	AT4G11600	glutathione peroxidase 6
Gh_D12G2283	109.463	42.8866	48.7781	RNA.regulation of transcription.HB,Homeobox transcription factor family	AT5G41410	POX (plant homeobox) family protein
Gh_D12G2301	30.0205	5.45327	0.999152	RNA.regulation of transcription.WRKY domain transcription factor family	AT4G23810	WRKY family transcription factor
Gh_D12G2323	149.385	48.2999	37.9618	stress.abiotic.touch/wounding	AT5G42050	DCD (Development and Cell Death) domain protein
Gh_D12G2432	7.23025	1.25075	1.10222	not assigned.unknown	AT5G52800	DNA primases
Gh_D12G2433	354.734	74.953	6.94517	not assigned.no ontology	AT5G52740	Copper transport protein family
Gh_D12G2434	395.841	79.9199	59.6242	DNA.repair	AT1G01490	Heavy metal transport/detoxification superfamily protein
Gh_D12G2507	4.32728	1.37897	0.848434	protein.postranslational modification.kinase.receptor like cytoplasmatic kinase X	AT4G25390	Protein kinase superfamily protein
Gh_D12G2589	263.257	93.2619	23.9767	amino acid metabolism.synthesis.central amino acid metabolism.GABA.Glutamate decarboxylase	AT2G02010	glutamate decarboxylase 4
Gh_D13G0015	5.03806	1.01222	2.01715	misc.gluco-, galacto- and mannosidases.alpha-galactosidase	AT3G45940	Glycosyl hydrolases family 31 protein
Gh_D13G0028	12.7449	5.44721	5.99312	not assigned.unknown
Gh_D13G0110	23.6084	4.88588	11.9169	not assigned.unknown	AT5G03990
Gh_D13G0157	13.4189	5.30111	6.55721	cell.vesicle transport	AT3G11130	Clathrin, heavy chain
Gh_D13G0160	108.653	30.1948	33.494	RNA.regulation of transcription.C3H zinc finger family	AT2G40140	zinc finger (CCCH-type) family protein
Gh_D13G0189	55.1135	18.877	14.8222	not assigned.no ontology	AT4G33540	metallo-beta-lactamase family protein
Gh_D13G0190	86.3435	5.24955	39.6002	secondary metabolism.flavonoids.anthocyanins.anthocyanidin 3-O-glucosyltransferase	AT5G49690	UDP-Glycosyltransferase superfamily protein
Gh_D13G0199	11.5012	2.35424	4.20554	protein.postranslational modification	AT3G11410	protein phosphatase 2CA
Gh_D13G0211	283.501	67.9735	13.0395	secondary metabolism.flavonoids.chalcones	AT3G55120	Chalcone-flavanone isomerase family protein
Gh_D13G0233	32.7317	8.71229	0	transport.amino acids	AT5G19500	Tryptophan/tyrosine permease
Gh_D13G0307	209.288	52.9169	33.3081	protein.degradation.cysteine protease	AT4G39090	Papain family cysteine protease
Gh_D13G0415	141.755	18.495	0.921646	misc.UDP glucosyl and glucoronyl transferases	AT4G34131	UDP-glucosyl transferase 73B3
Gh_D13G0441	17.4379	4.74038	2.8872	protein.postranslational modification	AT4G33920	Protein phosphatase 2C family protein
Gh_D13G0457	95.043	4.54359	4.53824	secondary metabolism.isoprenoids.non-mevalonate pathway.HDR	AT4G34350	4-hydroxy-3-methylbut-2-enyl diphosphate reductase
Gh_D13G0479	11.1004	2.73144	3.63114	not assigned.unknown	AT1G18265	Protein of unknown function, DUF593
Gh_D13G0549	31.6086	6.2217	1.43477	hormone metabolism.brassinosteroid.signal transduction.other	AT4G20140	Leucine-rich repeat transmembrane protein kinase
Gh_D13G0551	28.5246	9.98231	9.96422	hormone metabolism.brassinosteroid.signal transduction.other	AT4G08850	Leucine-rich repeat receptor-like protein kinase family protein
Gh_D13G0552	76.9	16.0964	14.2415	not assigned.no ontology	AT5G64550	loricrin-related
Gh_D13G0729	144.695	51.3646	44.3864	protein.synthesis.ribosomal protein.prokaryotic.unknown organellar.50S subunit.L7/L12	AT1G68660	Ribosomal protein L12/ ATP-dependent Clp protease adaptor protein ClpS family protein
Gh_D13G0785	5.56579	1.50491	1.59341	development.unspecified	AT2G03060	AGAMOUS-like 30
Gh_D13G0811	9.08722	2.0636	2.66362	stress.abiotic.drought/salt	AT1G69450	Early-responsive to dehydration stress protein (ERD4)
Gh_D13G0865	9.10015	1.08917	0	misc.cytochrome P450	AT1G13710	cytochrome P450, family 78, subfamily A, polypeptide 5
Gh_D13G0874	6.93803	1.15669	2.92439	development.squamosa promoter binding like (SPL)	AT1G69170	Squamosa promoter-binding protein-like (SBP domain) transcription factor family protein
Gh_D13G0939	27.532	11.3444	9.21646	not assigned.no ontology	AT4G11570	Haloacid dehalogenase-like hydrolase (HAD) superfamily protein
Gh_D13G1021	7.0452	1.74766	3.1618	transport.sugars	AT3G59360	UDP-galactose transporter 6
Gh_D13G1045	10.0082	1.5983	0	RNA.regulation of transcription.MYB domain transcription factor family	AT3G13540	myb domain protein 5
Gh_D13G1162	15.3877	4.36537	2.25018	signalling.calcium	AT5G57580	Calmodulin-binding protein
Gh_D13G1503	4.87939	1.96144	0.120103	secondary metabolism.isoprenoids.terpenoids	AT5G23960	terpene synthase 21
Gh_D13G1614	5.19384	0.353522	1.40732	hormone metabolism.abscisic acid.synthesis-degradation.synthesis.9-cis-epoxycarotenoid dioxygenase	AT3G14440	nine-cis-epoxycarotenoid dioxygenase 3
Gh_D13G1652	14.9341	0.777068	0	hormone metabolism.cytokinin.synthesis-degradation	AT2G36750	UDP-glucosyl transferase 73C1
Gh_D13G1656	32.1952	2.06567	0.940285	hormone metabolism.cytokinin.synthesis-degradation	AT2G36780	UDP-Glycosyltransferase superfamily protein
Gh_D13G1657	63.0794	7.28704	0	hormone metabolism.cytokinin.synthesis-degradation	AT2G36750	UDP-glucosyl transferase 73C1
Gh_D13G1658	25.9766	1.66888	0	hormone metabolism.cytokinin.synthesis-degradation	AT2G36780	UDP-Glycosyltransferase superfamily protein
Gh_D13G1742	34.258	2.86132	5.99716	cell wall.cellulose synthesis.cellulose synthase	AT1G55850	cellulose synthase like E1
Gh_D13G1902	152.777	13.4119	4.0431	not assigned.unknown
Gh_D13G1933	21.411	6.00472	9.31309	protein.degradation.ubiquitin.E3.RING	AT5G24870	RING/U-box superfamily protein
Gh_D13G2014	28.4913	7.45374	9.76208	RNA.regulation of transcription.HDA	AT5G26040	histone deacetylase 2
Gh_D13G2076	90.1542	8.36427	1.52311	RNA.regulation of transcription.C3H zinc finger family	AT2G19810	CCCH-type zinc finger family protein
Gh_D13G2111	4.53564	0.768108	0.592831	transport.potassium	AT2G26650	K+ transporter 1
Gh_D13G2144	209.872	88.9432	60.6458	protein.degradation.ubiquitin.E3.RING	AT5G25560	CHY-type/CTCHY-type/RING-type Zinc finger protein
Gh_D13G2183	109.867	35.5724	4.84392	RNA.regulation of transcription.bHLH,Basic Helix-Loop-Helix family	AT5G57150	basic helix-loop-helix (bHLH) DNA-binding superfamily protein
Gh_D13G2216	76.2829	26.8497	15.7321	secondary metabolism.isoprenoids.tocopherol biosynthesis.homogentisate phytyltransferase	AT2G18950	homogentisate phytyltransferase 1
Gh_D13G2262	49.5665	16.4136	13.0089	RNA.regulation of transcription.CCAAT box binding factor family, HAP2	AT5G12840	nuclear factor Y, subunit A1
Gh_D13G2293	21.5898	8.44044	5.98168	misc.misc2	AT3G05600	alpha/beta-Hydrolases superfamily protein
Gh_D13G2355	120.69	26.448	27.2119	major CHO metabolism.degradation.starch.starch phosphorylase	AT3G46970	alpha-glucan phosphorylase 2
Gh_D13G2374	11.3848	2.91363	1.76066	RNA.regulation of transcription.putative transcription regulator	AT1G13790	XH/XS domain-containing protein
Up-regluated in VIGS and Hai1
Gh_A01G0019	15.9799	242.119	686.469	transport.Major Intrinsic Proteins.PIP	AT2G16850	plasma membrane intrinsic protein 2;8
Gh_A01G0037	2.08044	8.30094	9.7747	cell.organisation	AT4G39050	Kinesin motor family protein
Gh_A01G0072	6.9943	38.1671	20.9438	protein.synthesis.ribosomal protein.eukaryotic.40S subunit.S16	AT2G09990	Ribosomal protein S5 domain 2-like superfamily protein
Gh_A01G0074	32.8717	77.0985	301.596	signalling.receptor kinases.misc	AT1G17230	Leucine-rich receptor-like protein kinase family protein
Gh_A01G0079	12.5933	53.6587	36.9083	not assigned.unknown	AT4G34215	Domain of unknown function (DUF303)
Gh_A01G0154	0	3.85063	13.8373	hormone metabolism.abscisic acid.induced-regulated-responsive-activated	AT5G13200	GRAM domain family protein
Gh_A01G0158	2.4736	28.7009	20.2731	not assigned.no ontology	AT5G44700	Leucine-rich repeat transmembrane protein kinase
Gh_A01G0176	1.05129	6.02786	16.2391	not assigned.no ontology	AT4G14500	Polyketide cyclase/dehydrase and lipid transport superfamily protein
Gh_A01G0183	13.4853	51.6434	47.0903	minor CHO metabolism.others	AT1G04420	NAD(P)-linked oxidoreductase superfamily protein
Gh_A01G0230	4.84696	23.085	32.7208	not assigned.unknown	AT3G17120
Gh_A01G0262	34.4751	68.881	103.968	misc.gluco-, galacto- and mannosidases	AT1G16610	arginine/serine-rich 45
Gh_A01G0275	50.5618	409.889	260.735	PS.lightreaction.ATP synthase.delta chain	AT4G09650	ATP synthase delta-subunit gene
Gh_A01G0323	10.7277	30.5794	33.2879	protein.synthesis.ribosomal protein.prokaryotic.chloroplast.50S subunit.L13	AT1G78630	Ribosomal protein L13 family protein
Gh_A01G0376	7.35905	31.9252	29.6506	RNA.regulation of transcription.C2C2(Zn) YABBY family	AT2G26580	plant-specific transcription factor YABBY family protein
Gh_A01G0377	7.96073	18.9673	21.5885	protein.degradation.ubiquitin.E3.SCF.FBOX	AT1G53320	tubby like protein 7
Gh_A01G0388	4.64204	72.2451	325.322	misc.myrosinases-lectin-jacalin	AT1G78850	D-mannose binding lectin protein with Apple-like carbohydrate-binding domain
Gh_A01G0389	1.93633	5.79728	52.7482	misc.myrosinases-lectin-jacalin	AT1G78850	D-mannose binding lectin protein with Apple-like carbohydrate-binding domain
Gh_A01G0392	1.59446	11.8215	31.8923	redox.thioredoxin	AT2G42580	tetratricopetide-repeat thioredoxin-like 3
Gh_A01G0430	0.691077	7.64922	14.9328	not assigned.unknown	AT3G15095
Gh_A01G0439	4.58922	21.2318	24.3297	RNA.regulation of transcription.HB,Homeobox transcription factor family	AT5G53980	homeobox protein 52
Gh_A01G0495	2.70652	8.15481	5.93207	cell.organisation	AT4G27430	COP1-interacting protein 7
Gh_A01G0505	4.77909	14.2697	15.6303	signalling.receptor kinases.Catharanthus roseus-like RLK1	AT5G54380	protein kinase family protein
Gh_A01G0519	0.975865	16.8134	81.3093	PS.lightreaction.photosystem II.LHC-II	AT5G54270	light-harvesting chlorophyll B-binding protein 3
Gh_A01G0520	19.8858	65.8138	105.505	transport.cyclic nucleotide or calcium regulated channels	AT5G54250	cyclic nucleotide-gated cation channel 4
Gh_A01G0531	2.58801	16.9058	23.1218	RNA.regulation of transcription.C2C2(Zn) CO-like, Constans-like zinc finger family	AT4G27310	B-box type zinc finger family protein
Gh_A01G0560	18.8794	51.6399	39.9221	lipid metabolism.FA synthesis and FA elongation.ACP protein	AT1G65290	mitochondrial acyl carrier protein 2
Gh_A01G0562	8.8404	23.732	18.0403	protein.degradation.ubiquitin.E3.RING	AT5G54630	zinc finger protein-related
Gh_A01G0658	4.78473	13.8874	10.2139	cell.organisation.cytoskeleton.mikrotubuli.MAP65	AT5G55230	microtubule-associated proteins 65-1
Gh_A01G0662	8.83392	25.9211	21.9522	cell.division	AT5G55280	homolog of bacterial cytokinesis Z-ring protein FTSZ 1-1
Gh_A01G0700	11.0893	37.8105	25.0311	amino acid metabolism.synthesis.serine-glycine-cysteine group.cysteine.SAT	AT3G13110	serine acetyltransferase 2;2
Gh_A01G0701	32.2826	90.5537	81.4719	protein.synthesis.ribosomal protein.prokaryotic.chloroplast.30S subunit.S10	AT3G13120	Ribosomal protein S10p/S20e family protein
Gh_A01G0714	7.71378	102.487	177.466	cell wall.cell wall proteins.AGPs.AGP	AT5G55730	FASCICLIN-like arabinogalactan 1
Gh_A01G0728	3.64579	9.82625	8.66078	major CHO metabolism.degradation.sucrose.misc	AT4G26620	Sucrase/ferredoxin-like family protein
Gh_A01G0775	83.6284	584.969	388.47	PS.calvin cycle.phosphoglycerate kinase	AT1G56190	Phosphoglycerate kinase family protein
Gh_A01G0781	5.359	22.5806	23.2116	transport.metal	AT1G16310	Cation efflux family protein
Gh_A01G0805	4.8701	17.9052	99.1577	DNA.repair	AT3G12710	DNA glycosylase superfamily protein
Gh_A01G0820	10.8127	24.0292	32.7441	transport.sugars	AT4G35300	tonoplast monosaccharide transporter2
Gh_A01G0825	15.9298	48.2515	51.043	not assigned.unknown	AT1G42960
Gh_A01G0872	9.87792	24.4245	25.8957	misc.alcohol dehydrogenases	AT5G42250	Zinc-binding alcohol dehydrogenase family protein
Gh_A01G0877	15.7584	65.9173	56.2127	signalling.G-proteins	AT4G35750	SEC14 cytosolic factor family protein / phosphoglyceride transfer family protein
Gh_A01G0898	2.94404	371.811	1278.03	stress.abiotic.heat	AT2G17880	Chaperone DnaJ-domain superfamily protein
Gh_A01G0900	2.9531	22.2473	14.6591	cell.organisation.cytoskeleton.mikrotubuli	AT1G75780	tubulin beta-1 chain
Gh_A01G0902	3.04473	13.8918	6.20334	RNA.regulation of transcription.C2H2 zinc finger family	AT1G75710	C2H2-like zinc finger protein
Gh_A01G0965	6.85032	122.533	163.02	not assigned.unknown	AT5G42680	Protein of unknown function, DUF617
Gh_A01G0976	5.6663	34.6141	19.19	PS.lightreaction.photosystem I.LHC-I	AT1G45474	photosystem I light harvesting complex gene 5
Gh_A01G0989	16.3947	99.9157	45.3396	cell.division	AT5G43070	WPP domain protein 1
Gh_A01G1138	4.93576	20.1366	14.6975	RNA.regulation of transcription.C2H2 zinc finger family	AT2G41940	zinc finger protein 8
Gh_A01G1165	3.27521	9.05166	7.81424	not assigned.unknown	AT5G13260
Gh_A01G1238	0	3.55536	21.0691	misc.gluco-, galacto- and mannosidases.endoglucanase	AT1G70710	glycosyl hydrolase 9B1
Gh_A01G1242	7.55029	22.7742	33.5903	hormone metabolism.gibberelin.induced-regulated-responsive-activated	AT2G01570	GRAS family transcription factor family protein
Gh_A01G1254	13.9655	35.3317	74.021	hormone metabolism.auxin.signal transduction	AT1G70940	Auxin efflux carrier family protein
Gh_A01G1270	9.54163	41.8506	21.8662	OPP.non-reductive PP.ribose 5-phosphate isomerase	AT2G01290	ribose-5-phosphate isomerase 2
Gh_A01G1283	24.9129	145.997	290.03	lipid metabolism.lipid transfer proteins etc	AT1G27950	glycosylphosphatidylinositol-anchored lipid protein transfer 1
Gh_A01G1349	350.031	1524.32	785.971	PS.lightreaction.photosystem I.LHC-I	AT3G61470	photosystem I light harvesting complex gene 2
Gh_A01G1406	70.4071	399.432	1166.47	transport.Major Intrinsic Proteins.PIP	AT4G35100	plasma membrane intrinsic protein 3
Gh_A01G1440	0	4.96789	18.4108	not assigned.unknown	AT4G35190	Putative lysine decarboxylase family protein
Gh_A01G1495	2.32538	13.0234	22.0173	lipid metabolism.exotics (steroids, squalene etc).sphingolipids	AT3G06470	GNS1/SUR4 membrane protein family
Gh_A01G1519	3.59961	11.3552	16.3408	not assigned.unknown	AT3G19680	Protein of unknown function (DUF1005)
Gh_A01G1522	0.643667	4.24651	4.6582	not assigned.unknown	AT5G66600	Protein of unknown function, DUF547
Gh_A01G1572	1.59348	8.37642	8.26748	cell wall.degradation.mannan-xylose-arabinose-fucose	AT1G78060	Glycosyl hydrolase family protein
Gh_A01G1576	5.45959	55.5908	16.5669	metal handling.binding, chelation and storage	AT4G08570	Heavy metal transport/detoxification superfamily protein
Gh_A01G1586	2.33315	23.2749	9.07771	N-metabolism.nitrate metabolism.NR	AT1G37130	nitrate reductase 2
Gh_A01G1594	2.68503	11.7754	11.3216	not assigned.no ontology	AT1G21880	lysm domain GPI-anchored protein 1 precursor
Gh_A01G1596	2.03008	23.6985	47.0876	not assigned.unknown	AT1G21830
Gh_A01G1605	7.18	86.2003	725.215	fermentation.ADH	AT1G77120	alcohol dehydrogenase 1
Gh_A01G1615	3.77162	9.0746	10.1371	not assigned.unknown	AT5G06700	Plant protein of unknown function (DUF828)
Gh_A01G1634	155.085	585.308	740.58	tetrapyrrole synthesis.magnesium-protoporphyrin IX monomethyl ester (oxidative) cyclase	AT3G56940	dicarboxylate diiron protein, putative (Crd1)
Gh_A01G1662	3.36063	12.2634	10.5309	signalling.receptor kinases.leucine rich repeat III	AT3G57830	Leucine-rich repeat protein kinase family protein
Gh_A01G1719	1.9497	6.89625	7.26554	signalling.receptor kinases.leucine rich repeat IX	AT5G46330	Leucine-rich receptor-like protein kinase family protein
Gh_A01G1721	4.9834	13.4665	12.9627	signalling.phosphinositides.bis(5-nucleosyl)-tetraphosphatase	AT5G06340	nudix hydrolase homolog 27
Gh_A01G1797	0.590673	11.5353	6.0105	signalling.receptor kinases.leucine rich repeat III	AT1G17230	Leucine-rich receptor-like protein kinase family protein
Gh_A01G1803	42.998	209.243	104.283	protein.synthesis.ribosomal protein.eukaryotic.60S subunit.L24	AT3G53020	Ribosomal protein L24e family protein
Gh_A01G1813	10.6947	49.4109	24.9203	protein.folding	AT3G10060	FKBP-like peptidyl-prolyl cis-trans isomerase family protein
Gh_A01G1820	49.9604	196.352	246.569	transport.Major Intrinsic Proteins.TIP	AT2G36830	gamma tonoplast intrinsic protein
Gh_A01G1855	14.5879	47.9467	41.5715	#N/A	AT5G03120
Gh_A01G1857	6.23326	18.1138	25.3783	signalling.calcium	AT5G03040	IQ-domain 2
Gh_A01G1890	25.5918	222.494	115.746	DNA.synthesis/chromatin structure.histone.core.H4	AT1G07820	Histone superfamily protein
Gh_A01G1894	0.71519	15.1188	38.3899	Biodegradation of Xenobiotics	AT3G53950	glyoxal oxidase-related protein
Gh_A01G1898	3.01917	25.717	35.0841	development.unspecified	AT2G37860	Protein of unknown function (DUF3411)
Gh_A01G1970	1.81942	9.56129	11.4455	transport.calcium	AT3G51870	Mitochondrial substrate carrier family protein
Gh_A01G1972	749.291	6371.74	5317.47	PS.lightreaction.photosystem II.LHC-II	AT5G01530	light harvesting complex photosystem II
Gh_A01G1994	18.0451	60.8477	41.2287	cell.vesicle transport	AT2G38360	prenylated RAB acceptor 1.B4
Gh_A02G0022	157.089	457.337	374.748	protein.degradation.ubiquitin.E2	AT5G53300	ubiquitin-conjugating enzyme 10
Gh_A02G0055	4.0262	24.5791	46.5764	amino acid metabolism.degradation.branched chain group.shared	AT3G08860	PYRIMIDINE 4
Gh_A02G0077	2.87103	8.65725	7.08749	signalling.phosphinositides	AT3G59770	sacI homology domain-containing protein / WW domain-containing protein
Gh_A02G0092	2.0071	7.44237	7.71898	signalling.calcium	AT2G43680	IQ-domain 14
Gh_A02G0164	8.98685	32.9256	58.9949	RNA.regulation of transcription.bHLH,Basic Helix-Loop-Helix family	AT3G07340	basic helix-loop-helix (bHLH) DNA-binding superfamily protein
Gh_A02G0165	0	14.0923	11.4521	protein.degradation.cysteine protease	AT2G31980	PHYTOCYSTATIN 2
Gh_A02G0174	1.24595	5.29643	5.58263	signalling.receptor kinases.leucine rich repeat IX	AT3G23750	Leucine-rich repeat protein kinase family protein
Gh_A02G0189	24.8855	58.6495	60.0498	RNA.RNA binding	AT4G34110	poly(A) binding protein 2
Gh_A02G0227	4.20463	18.5512	34.534	RNA.regulation of transcription.G2-like transcription factor family, GARP	AT3G24120	Homeodomain-like superfamily protein
Gh_A02G0267	11.0889	31.3107	29.5775	not assigned.unknown	AT4G13590	Uncharacterized protein family (UPF0016)
Gh_A02G0286	1.39383	6.65539	25.9856	not assigned.unknown	AT5G19160	TRICHOME BIREFRINGENCE-LIKE 11
Gh_A02G0295	358.014	1679	939.249	PS.lightreaction.photosystem I.PSI polypeptide subunits	AT1G03130	photosystem I subunit D-2
Gh_A02G0328	2.47386	6.81093	38.1675	not assigned.unknown	AT3G22810	Plant protein of unknown function (DUF828) with plant pleckstrin homology-like region
Gh_A02G0334	0.94896	3.04672	5.33156	not assigned.unknown
Gh_A02G0378	4.49904	431.74	45.1929	not assigned.unknown
Gh_A02G0380	11.5888	139.164	60.0646	not assigned.unknown
Gh_A02G0382	8.15414	35.0176	44.5738	not assigned.unknown
Gh_A02G0462	0	76.4176	27.787	redox.glutaredoxins	AT5G18600	Thioredoxin superfamily protein
Gh_A02G0513	2.46773	7.2986	15.0539	cell wall.cellulose synthesis.COBRA	AT4G16120	COBRA-like protein-7 precursor
Gh_A02G0562	0.780402	18.7982	7.62112	transport.unspecified anions	AT3G62270	HCO3- transporter family
Gh_A02G0581	8.37666	20.274	25.1566	protein.postranslational modification.kinase.receptor like cytoplasmatic kinase V	AT5G18500	Protein kinase superfamily protein
Gh_A02G0595	4.07891	17.8344	16.401	not assigned.no ontology.hydroxyproline rich proteins	AT1G48280	hydroxyproline-rich glycoprotein family protein
Gh_A02G0677	5.4358	25.3341	59.0079	signalling.receptor kinases.leucine rich repeat XI	AT5G07280	Leucine-rich repeat transmembrane protein kinase
Gh_A02G0706	1.0691	9.88584	17.8408	RNA.regulation of transcription.unclassified	AT1G77060	Phosphoenolpyruvate carboxylase family protein
Gh_A02G0754	13.8306	34.1306	54.5825	tetrapyrrole synthesis.chlorophyll b synthase	AT1G44446	Pheophorbide a oxygenase family protein with Rieske [2Fe-2S] domain
Gh_A02G0781	119.747	682.717	572.15	stress.abiotic.unspecified	AT4G08685	Pollen Ole e 1 allergen and extensin family protein
Gh_A02G0795	25.024	63.3019	97.7912	signalling.14-3-3 proteins	AT5G65430	general regulatory factor 8
Gh_A02G0805	1.33296	37.2009	84.0582	RNA.regulation of transcription.unclassified	AT1G09750	Eukaryotic aspartyl protease family protein
Gh_A02G0819	14.7698	122.394	38.5716	cell.organisation.cytoskeleton.mikrotubuli	AT1G50010	tubulin alpha-2 chain
Gh_A02G0849	1.84589	20.1017	10.5499	cell.cycle	AT4G34160	CYCLIN D3;1
Gh_A02G0921	14.6061	42.2525	45.8652	protein.folding	AT2G43560	FKBP-like peptidyl-prolyl cis-trans isomerase family protein
Gh_A02G0936	2.11469	7.16371	6.26775	stress.abiotic.drought/salt	AT4G10440	S-adenosyl-L-methionine-dependent methyltransferases superfamily protein
Gh_A02G0965	18.714	59.6068	39.0178	not assigned.no ontology	AT4G10750	Phosphoenolpyruvate carboxylase family protein
Gh_A02G0968	1.39243	4.31853	4.68405	not assigned.unknown	AT5G41950	Tetratricopeptide repeat (TPR)-like superfamily protein
Gh_A02G0985	8.35908	22.6506	17.9565	not assigned.no ontology	AT1G64450	Glycine-rich protein family
Gh_A02G1000	1.99997	12.7422	11.0633	misc.gluco-, galacto- and mannosidases.endoglucanase	AT1G64390	glycosyl hydrolase 9C2
Gh_A02G1106	5.90864	21.8423	64.458	not assigned.unknown	AT5G25460	Protein of unknown function, DUF642
Gh_A02G1151	2.03069	9.04919	13.3747	not assigned.no ontology	AT3G16310	mitotic phosphoprotein N\' end (MPPN) family protein
Gh_A02G1166	33.0652	119.902	70.7913	protein.synthesis.ribosomal protein.eukaryotic.60S subunit.L37	AT3G16080	Zinc-binding ribosomal protein family protein
Gh_A02G1223	13.2396	35.5482	33.5649	not assigned.no ontology	AT4G39970	Haloacid dehalogenase-like hydrolase (HAD) superfamily protein
Gh_A02G1260	3.06251	15.3634	43.3037	not assigned.unknown
Gh_A02G1268	46.0592	328.486	125.151	minor CHO metabolism.myo-inositol.InsP Synthases	AT2G22240	myo-inositol-1-phosphate synthase 2
Gh_A02G1273	4.65828	36.8115	51.2497	metal handling.binding, chelation and storage	AT4G39700	Heavy metal transport/detoxification superfamily protein
Gh_A02G1285	7.66174	33.4179	41.9199	stress.abiotic	AT5G64940	ABC2 homolog 13
Gh_A02G1317	11.9765	33.2497	52.962	cell wall.cellulose synthesis.cellulose synthase	AT4G39350	cellulose synthase A2
Gh_A02G1345	2.59628	6.83289	5.35162	cell wall.cellulose synthesis.cellulose synthase	AT3G03050	cellulose synthase-like D3
Gh_A02G1383	0.748784	3.53998	4.3495	not assigned.unknown	AT4G39790	Protein of unknown function (DUF630 and DUF632)
Gh_A02G1426	15.9294	61.8351	74.6751	cell wall.modification	AT5G65730	xyloglucan endotransglucosylase/hydrolase 6
Gh_A02G1436	10.2907	45.1369	40.9171	hormone metabolism.brassinosteroid.synthesis-degradation.sterols.other	AT4G37760	squalene epoxidase 3
Gh_A02G1461	4.52684	17.6129	23.1553	signalling.light	AT2G14820	Phototropic-responsive NPH3 family protein
Gh_A02G1498	2.62574	9.2526	5.8685	signalling.MAP kinases	AT5G67130	PLC-like phosphodiesterases superfamily protein
Gh_A02G1535	1.42079	6.36683	5.61028	signalling.light	AT5G66560	Phototropic-responsive NPH3 family protein
Gh_A02G1565	15.9341	36.7096	55.7085	misc.acid and other phosphatases	AT5G66720	Protein phosphatase 2C family protein
Gh_A02G1613	2.01064	10.6399	15.0915	misc.gluco-, galacto- and mannosidases.beta-galactosidase	AT4G36360	beta-galactosidase 3
Gh_A02G1616	4.75561	12.7565	13.2196	fermentation.aldehyde dehydrogenase	AT4G36250	aldehyde dehydrogenase 3F1
Gh_A02G1623	9.0262	31.9489	19.7436	transport.p- and v-ATPases.H+-transporting two-sector ATPase	AT1G19910	ATPase, F0/V0 complex, subunit C protein
Gh_A02G1627	67.4284	249.162	269.129	protein.synthesis.ribosomal protein.eukaryotic.60S subunit.L8	AT4G36130	Ribosomal protein L2 family
Gh_A02G1630	45.5967	101.302	96.993	not assigned.unknown	AT2G17972
Gh_A02G1648	1.3958	6.97019	13.0198	redox.ascorbate and glutathione.ascorbate	AT4G35000	ascorbate peroxidase 3
Gh_A02G1653	5.5007	25.1358	27.6506	development.unspecified	AT1G75900	GDSL-like Lipase/Acylhydrolase superfamily protein
Gh_A02G1655	3.55065	19.2316	20.2493	not assigned.unknown	AT4G35920	PLAC8 family protein
Gh_A02G1711	1.04935	10.7549	14.7806	transport.amino acids	AT4G38250	Transmembrane amino acid transporter family protein
Gh_A03G0016	3.787	28.5769	14.3965	transport.metabolite transporters at the mitochondrial membrane	AT5G46800	Mitochondrial substrate carrier family protein
Gh_A03G0035	2.58593	11.6831	6.81687	protein.degradation.ubiquitin.E3.RING	AT1G32740	SBP (S-ribonuclease binding protein) family protein
Gh_A03G0124	3.15687	19.9073	42.2407	not assigned.no ontology	AT1G63300	Myosin heavy chain-related protein
Gh_A03G0126	17.1982	78.3051	118.011	cell.organisation.cytoskeleton.mikrotubuli	AT5G23860	tubulin beta 8
Gh_A03G0138	26.0613	72.96	135.137	transport.Major Intrinsic Proteins.PIP	AT4G00430	plasma membrane intrinsic protein 1;4
Gh_A03G0162	1.65261	9.42779	5.55957	cell wall.degradation.pectate lyases and polygalacturonases	AT4G23500	Pectin lyase-like superfamily protein
Gh_A03G0183	7.0086	28.5925	17.3684	protein.postranslational modification.kinase.receptor like cytoplasmatic kinase VI	AT2G18890	Protein kinase superfamily protein
Gh_A03G0184	34.4189	329.307	148.758	not assigned.unknown	AT5G58250
Gh_A03G0187	9.50665	35.8024	39.78	signalling.receptor kinases.leucine rich repeat III	AT4G20140	Leucine-rich repeat transmembrane protein kinase
Gh_A03G0205	2.33838	8.25671	17.505	polyamine metabolism	AT5G07080	HXXXD-type acyl-transferase family protein
Gh_A03G0222	1.67172	9.09726	16.5259	redox.glutaredoxins	AT5G58530	Glutaredoxin family protein
Gh_A03G0279	5.59622	75.5987	78.8477	not assigned.unknown	AT3G45210	Protein of unknown function, DUF584
Gh_A03G0281	2.54289	30.0197	9.27994	transport.Major Intrinsic Proteins.PIP	AT5G60660	plasma membrane intrinsic protein 2;4
Gh_A03G0296	6.29821	25.6028	64.6156	signalling.light	AT3G45780	phototropin 1
Gh_A03G0310	47.3571	455.198	98.8606	DNA.synthesis/chromatin structure.histone.core.H4	AT1G07820	Histone superfamily protein
Gh_A03G0337	27.8593	84.8595	72.7235	DNA.synthesis/chromatin structure.histone.core.H2A	AT5G59910	Histone superfamily protein
Gh_A03G0359	3.62599	30.1948	42.0243	cell wall.modification	AT2G39700	expansin A4
Gh_A03G0490	2.52315	9.23532	13.3525	RNA.regulation of transcription.bHLH,Basic Helix-Loop-Helix family	AT3G26744	basic helix-loop-helix (bHLH) DNA-binding superfamily protein
Gh_A03G0499	16.9853	52.9282	54.9643	cell.cycle.peptidylprolyl isomerase	AT1G74070	Cyclophilin-like peptidyl-prolyl cis-trans isomerase family protein
Gh_A03G0500	7.44959	38.3733	24.4789	misc.invertase/pectin methylesterase inhibitor family protein	AT5G62350	Plant invertase/pectin methylesterase inhibitor superfamily protein
Gh_A03G0507	1.1737	3.86081	8.3349	major CHO metabolism.degradation.sucrose.invertases.vacuolar	AT1G12240	Glycosyl hydrolases family 32 protein
Gh_A03G0509	2.5244	23.486	40.5797	signalling.calcium	AT5G62390	BCL-2-associated athanogene 7
Gh_A03G0512	0.928948	6.78043	17.8742	transport.membrane system unknown	AT3G47420	phosphate starvation-induced gene 3
Gh_A03G0519	3.14521	10.6214	10.1937	secondary metabolism.unspecified	AT5G04620	biotin F
Gh_A03G0569	24.2761	72.1398	112.669	transport.p- and v-ATPases	AT5G62670	H(+)-ATPase 11
Gh_A03G0578	2.26231	8.48549	6.22337	cell.organisation	AT3G47690	microtubule end binding protein EB1A
Gh_A03G0591	144.313	492.032	361.387	secondary metabolism.isoprenoids.non-mevalonate pathway	AT1G74470	Pyridine nucleotide-disulphide oxidoreductase family protein
Gh_A03G0620	13.3959	96.0076	65.9879	minor CHO metabolism.callose	AT2G39640	glycosyl hydrolase family 17 protein
Gh_A03G0626	33.2377	204.104	143.468	protein.targeting.unknown	AT5G08040	mitochondrial import receptor subunit TOM5 homolog
Gh_A03G0627	38.3182	109.509	84.05	not assigned.no ontology	AT5G08060
Gh_A03G0793	7.27966	39.301	51.6939	signalling.receptor kinases.leucine rich repeat III	AT1G48480	receptor-like kinase 1
Gh_A03G0840	7.8764	59.6013	47.5436	RNA.regulation of transcription.AP2/EREBP, APETALA2/Ethylene-responsive element binding protein family	AT1G13260	related to ABI3/VP1 1
Gh_A03G0853	0.943437	9.91815	13.8976	transport.nitrate	AT1G69850	nitrate transporter 1:2
Gh_A03G0854	11.8775	30.577	54.004	signalling.light	AT2G02710	PAS/LOV protein B
Gh_A03G0890	22.0049	47.47	50.4341	PS.calvin cycle.rubisco interacting	AT1G14030	Rubisco methyltransferase family protein
Gh_A03G1005	41.3512	102.199	198.137	nucleotide metabolism.salvage.NUDIX hydrolases	AT1G14860	nudix hydrolase homolog 18
Gh_A03G1096	5.80563	40.5693	46.1267	RNA.regulation of transcription.unclassified	AT1G67340	HCP-like superfamily protein with MYND-type zinc finger
Gh_A03G1147	0.862725	7.01347	13.4443	cell wall.degradation.pectate lyases and polygalacturonases	AT5G63180	Pectin lyase-like superfamily protein
Gh_A03G1162	4.12232	18.0116	31.2405	misc.GDSL-motif lipase	AT3G26430	GDSL-like Lipase/Acylhydrolase superfamily protein
Gh_A03G1169	2.86292	53.236	11.7925	mitochondrial electron transport / ATP synthesis.F1-ATPase	ATMG01190	ATP synthase subunit 1
Gh_A03G1172	1.02774	9.44107	15.102	signalling.light	AT1G67900	Phototropic-responsive NPH3 family protein
Gh_A03G1173	4.83443	33.4735	18.9116	signalling.light	AT1G67900	Phototropic-responsive NPH3 family protein
Gh_A03G1179	8.13806	45.7181	42.7153	transport.phosphate	AT3G26570	phosphate transporter 2;1
Gh_A03G1233	7.20639	21.6995	110.981	minor CHO metabolism.trehalose.potential TPS/TPP	AT1G23870	trehalose-phosphatase/synthase 9
Gh_A03G1237	3.19445	12.0031	12.381	not assigned.unknown	AT1G60060	Serine/threonine-protein kinase WNK (With No Lysine)-related
Gh_A03G1240	24.7725	153.267	54.666	stress.abiotic.unspecified	AT1G24020	MLP-like protein 423
Gh_A03G1243	1.77808	6.31034	9.1358	not assigned.unknown	AT1G70230	TRICHOME BIREFRINGENCE-LIKE 27
Gh_A03G1250	8.57432	24.4197	28.8805	not assigned.unknown	AT1G10522
Gh_A03G1265	1.203	5.21073	6.75143	misc.UDP glucosyl and glucoronyl transferases	AT1G70090	glucosyl transferase family 8
Gh_A03G1269	4.85724	15.7417	35.5816	signalling.receptor kinases.leucine rich repeat X	AT4G20140	Leucine-rich repeat transmembrane protein kinase
Gh_A03G1280	2.25932	7.43413	14.8653	signalling.receptor kinases.wheat LRK10 like	AT1G69910	Protein kinase superfamily protein
Gh_A03G1300	6.24906	32.4572	19.1864	not assigned.unknown	AT1G68440
Gh_A03G1340	0	5.74844	21.9547	not assigned.unknown
Gh_A03G1393	2.00088	7.66465	6.85848	protein.postranslational modification	AT4G03415	Protein phosphatase 2C family protein
Gh_A03G1400	8.50725	23.007	26.1565	development.unspecified	AT4G28190	Developmental regulator, ULTRAPETALA
Gh_A03G1432	3.43271	236.846	19.5054	cell wall.modification	AT4G03210	xyloglucan endotransglucosylase/hydrolase 9
Gh_A03G1441	5.31343	41.4801	27.0916	cell.cycle	AT3G21870	cyclin p2;1
Gh_A03G1456	19.1277	93.9816	80.4331	tetrapyrrole synthesis.porphobilinogen deaminase	AT5G08280	hydroxymethylbilane synthase
Gh_A03G1464	6.21471	16.9934	35.9384	RNA.regulation of transcription.TCP transcription factor family	AT5G23280	TCP family transcription factor
Gh_A03G1488	34.859	85.6411	75.6815	cell.organisation	AT2G17390	ankyrin repeat-containing 2B
Gh_A03G1489	9.20101	26.6432	49.2831	transport.sugars	AT1G21070	Nucleotide-sugar transporter family protein
Gh_A03G1504	18.2998	92.2579	42.018	not assigned.unknown	AT4G35320
Gh_A03G1510	3.49095	17.435	7.76726	development.unspecified	AT2G17230	EXORDIUM like 5
Gh_A03G1534	1.21276	4.89042	7.71232	protein.degradation	AT1G02170	metacaspase 1
Gh_A03G1539	17.9301	40.1429	38.2717	Co-factor and vitamine metabolism.folate & vitamine K.vitamine K.DHNA Phytyltransferase	AT1G60600	UbiA prenyltransferase family protein
Gh_A03G1540	71.339	157.681	148.099	signalling.14-3-3 proteins	AT1G78300	general regulatory factor 2
Gh_A03G1542	5.80521	22.2947	18.0613	transport.metabolite transporters at the mitochondrial membrane	AT5G64290	dicarboxylate transport 2.1
Gh_A03G1585	35.8476	210.346	196.355	cell.organisation.cytoskeleton.mikrotubuli	AT1G50010	tubulin alpha-2 chain
Gh_A03G1614	1.13857	4.46811	4.25926	not assigned.unknown	AT1G49890	Family of unknown function (DUF566)
Gh_A03G1623	3.49035	28.9006	17.1995	not assigned.unknown
Gh_A03G1646	0	7.33444	5.46952	cell.cycle	AT4G34160	CYCLIN D3;1
Gh_A03G1658	43.7221	177.736	101.03	protein.synthesis.ribosomal protein.eukaryotic.40S subunit.S16	AT2G09990	Ribosomal protein S5 domain 2-like superfamily protein
Gh_A03G1690	7.23914	25.2103	29.638	protein.postranslational modification	AT3G50530	CDPK-related kinase
Gh_A03G1706	58.4583	752.413	550.087	PS.lightreaction.other electron carrier (ox/red).ferredoxin	AT1G60950	2Fe-2S ferredoxin-like superfamily protein
Gh_A03G1726	3.01278	12.5191	8.07237	not assigned.unknown	AT4G34560
Gh_A03G1801	23.5966	52.3726	114.447	lipid metabolism.lipid degradation.lysophospholipases	AT4G38690	PLC-like phosphodiesterases superfamily protein
Gh_A03G1802	0	118.245	875.628	stress.abiotic.heat	AT2G17880	Chaperone DnaJ-domain superfamily protein
Gh_A03G1805	6.60133	50.1923	69.9198	stress.biotic	AT4G38660	Pathogenesis-related thaumatin superfamily protein
Gh_A03G1831	2.99554	19.6355	11.8071	DNA.synthesis/chromatin structure	AT2G47450	chloroplast signal recognition particle component (CAO)
Gh_A03G1840	1.68511	19.8029	15.1927	hormone metabolism.auxin.induced-regulated-responsive-activated	AT1G29450	SAUR-like auxin-responsive protein family
Gh_A03G1848	2.09626	7.23216	4.52975	not assigned.unknown	AT4G35240	Protein of unknown function (DUF630 and DUF632)
Gh_A03G1872	12.143	40.2996	32.4356	not assigned.unknown	AT5G24690	Protein of unknown function (DUF3411)
Gh_A03G1891	2.2148	11.7413	24.4713	not assigned.unknown	AT3G19680	Protein of unknown function (DUF1005)
Gh_A03G1927	339.747	2566.99	1218.19	PS.lightreaction.photosystem I.PSI polypeptide subunits	AT1G30380	photosystem I subunit K
Gh_A04G0038	5.88599	30.2803	61.8781	signalling.receptor kinases.leucine rich repeat XI	AT5G07280	Leucine-rich repeat transmembrane protein kinase
Gh_A04G0042	1.55827	6.63967	8.4837	not assigned.unknown	AT5G55860	Plant protein of unknown function (DUF827)
Gh_A04G0052	0	12.8373	13.8153	cell wall.degradation.pectate lyases and polygalacturonases	AT5G55720	Pectin lyase-like superfamily protein
Gh_A04G0103	5.35332	16.8934	18.5982	cell.organisation.cytoskeleton.mikrotubuli.MAP65	AT5G55230	microtubule-associated proteins 65-1
Gh_A04G0110	51.6316	246.35	120.262	protein.degradation.ubiquitin.ubiquitin	AT4G26840	small ubiquitin-like modifier 1
Gh_A04G0209	6.01799	21.8711	23.7899	RNA.regulation of transcription.C2C2(Zn) CO-like, Constans-like zinc finger family	AT5G54470	B-box type zinc finger family protein
Gh_A04G0218	77.8485	231.135	164.75	PS.lightreaction.photosystem II.LHC-II	AT5G54270	light-harvesting chlorophyll B-binding protein 3
Gh_A04G0240	33.9743	617.858	295.846	tetrapyrrole synthesis.protochlorophyllide reductase	AT5G54190	protochlorophyllide oxidoreductase A
Gh_A04G0316	13.0542	41.4364	50.3213	RNA.regulation of transcription.TCP transcription factor family	AT3G15030	TCP family transcription factor 4
Gh_A04G0344	22.5158	93.4766	56.9433	tetrapyrrole synthesis.uroporphyrinogen decarboxylase	AT3G14930	Uroporphyrinogen decarboxylase
Gh_A04G0416	3.25619	14.9581	14.2907	protein.degradation.ubiquitin.E3.RING	AT3G12920	SBP (S-ribonuclease binding protein) family protein
Gh_A04G0435	5.59705	19.4671	14.0021	signalling.G-proteins	AT1G56050	GTP-binding protein-related
Gh_A04G0455	10.9262	35.6267	52.0942	protein.degradation.ubiquitin.E3.SCF.FBOX	AT2G44130	Galactose oxidase/kelch repeat superfamily protein
Gh_A04G0606	3.84077	11.1332	19.6985	transport.misc	AT5G03380	Heavy metal transport/detoxification superfamily protein
Gh_A04G0614	7.80411	18.9388	17.7404	not assigned.no ontology	AT2G37020	Translin family protein
Gh_A04G0657	3.63687	12.1626	16.4417	DNA.synthesis/chromatin structure	AT5G02820	Spo11/DNA topoisomerase VI, subunit A protein
Gh_A04G0678	2.68617	8.31859	10.1282	not assigned.no ontology	AT3G53560	Tetratricopeptide repeat (TPR)-like superfamily protein
Gh_A04G0745	5.12153	24.7339	17.8104	PS.calvin cycle.FBPase	AT3G54050	high cyclic electron flow 1
Gh_A04G0759	5.81054	54.6517	77.8398	secondary metabolism.flavonoids.anthocyanins	AT5G01210	HXXXD-type acyl-transferase family protein
Gh_A04G0765	3.9328	49.1025	38.0242	lipid metabolism.Phospholipid synthesis	AT2G38110	glycerol-3-phosphate acyltransferase 6
Gh_A04G0767	6.96503	37.7911	80.404	transport.amino acids	AT2G38120	Transmembrane amino acid transporter family protein
Gh_A04G0778	23.2748	192.104	140.779	not assigned.unknown	AT1G55480	protein containing PDZ domain, a K-box domain, and a TPR region
Gh_A04G0790	1.05869	4.84559	15.8184	nucleotide metabolism.degradation	AT2G38280	AMP deaminase, putative / myoadenylate deaminase, putative
Gh_A04G0830	14.4267	185.443	113.431	misc.glutathione S transferases	AT1G59700	glutathione S-transferase TAU 16
Gh_A04G0863	280.303	3361.46	2160.16	signalling.light	AT3G26740	CCR-like
Gh_A04G0886	1.56625	7.66322	5.35523	not assigned.no ontology	AT3G49190	O-acyltransferase (WSD1-like) family protein
Gh_A04G0896	2.1409	9.90135	20.8656	redox.thioredoxin	AT4G03520	Thioredoxin superfamily protein
Gh_A04G0903	74.7344	212.548	158.676	tetrapyrrole synthesis.protochlorophyllide reductase	AT1G03630	protochlorophyllide oxidoreductase C
Gh_A04G0918	49.6571	177.943	103.237	protein.targeting	AT2G20890	photosystem II reaction center PSB29 protein
Gh_A04G0935	1.24035	5.29954	5.19413	tetrapyrrole synthesis.porphobilinogen deaminase	AT5G08280	hydroxymethylbilane synthase
Gh_A04G0956	13.1994	37.1896	33.8698	secondary metabolism.isoprenoids.carotenoids	AT3G09580	FAD/NAD(P)-binding oxidoreductase family protein
Gh_A04G0976	6.78053	54.7875	128.55	signalling.in sugar and nutrient physiology	AT5G64260	EXORDIUM like 2
Gh_A04G1008	19.0211	67.8454	46.6668	cell.organisation.cytoskeleton.mikrotubuli	AT1G50010	tubulin alpha-2 chain
Gh_A04G1048	62.8192	253.352	205.429	cell wall.cell wall proteins.proline rich proteins	AT4G38770	proline-rich protein 4
Gh_A04G1093	14.3358	66.5959	43.3424	hormone metabolism.brassinosteroid.synthesis-degradation.sterols.other	AT1G58440	FAD/NAD(P)-binding oxidoreductase family protein
Gh_A04G1164	1.86612	6.67834	8.0525	transport.potassium	AT1G70300	K+ uptake permease 6
Gh_A04G1170	6.55113	41.537	25.787	Co-factor and vitamine metabolism.riboflavin.riboflavin synthase	AT2G44050	6,7-dimethyl-8-ribityllumazine synthase / DMRL synthase / lumazine synthase / riboflavin synthase
Gh_A04G1172	0	3.10358	9.17005	cell wall.degradation.pectate lyases and polygalacturonases	AT1G10640	Pectin lyase-like superfamily protein
Gh_A04G1267	5.9257	16.1124	11.9748	DNA.synthesis/chromatin structure.histone.H1	AT1G48620	high mobility group A5
Gh_A05G0033	6.2207	20.3091	34.882	misc.beta 1,3 glucan hydrolases.glucan endo-1,3-beta-glucosidase	AT2G39640	glycosyl hydrolase family 17 protein
Gh_A05G0066	12.0728	25.688	36.6354	transport.H+ transporting pyrophosphatase	AT1G15690	Inorganic H pyrophosphatase family protein
Gh_A05G0073	24.0274	155.071	220.028	misc.protease inhibitor/seed storage/lipid transfer protein (LTP) family protein	AT2G10940	Bifunctional inhibitor/lipid-transfer protein/seed storage 2S albumin superfamily protein
Gh_A05G0089	3.50709	14.1828	11.6217	hormone metabolism.ethylene.signal transduction	AT1G15360	Integrase-type DNA-binding superfamily protein
Gh_A05G0095	3.23616	14.3077	14.1471	misc.alcohol dehydrogenases	AT5G16970	alkenal reductase
Gh_A05G0135	4.53675	11.6331	11.5731	hormone metabolism.gibberelin.induced-regulated-responsive-activated	AT2G01570	GRAS family transcription factor family protein
Gh_A05G0140	7.17916	23.8853	29.225	signalling.receptor kinases.leucine rich repeat III	AT1G35710	Protein kinase family protein with leucine-rich repeat domain
Gh_A05G0141	3.19083	11.5329	17.8809	transport.ABC transporters and multidrug resistance systems	AT2G26910	pleiotropic drug resistance 4
Gh_A05G0154	13.1469	42.9696	115.885	cell wall.cell wall proteins.LRR	AT4G20140	Leucine-rich repeat transmembrane protein kinase
Gh_A05G0168	5.49275	15.7657	23.7903	signalling.receptor kinases.proline extensin like	AT3G24550	proline extensin-like receptor kinase 1
Gh_A05G0194	6.60935	51.2901	95.332	not assigned.unknown	AT4G29310	Protein of unknown function (DUF1005)
Gh_A05G0229	11.509	26.078	28.8697	secondary metabolism.isoprenoids.carotenoids.lycopene epsilon cyclase	AT5G57030	Lycopene beta/epsilon cyclase protein
Gh_A05G0246	116.289	948.026	416.036	PS.lightreaction.photosystem II.PSII polypeptide subunits	AT2G06520	photosystem II subunit X
Gh_A05G0274	2.90703	97.7676	71.9041	cell wall.pectin*esterases.PME	AT3G14310	pectin methylesterase 3
Gh_A05G0289	1.61239	20.3289	16.7978	PS.lightreaction.other electron carrier (ox/red).ferredoxin	AT1G02180	ferredoxin-related
Gh_A05G0346	28.8003	100.393	146.324	RNA.regulation of transcription.C3H zinc finger family	AT2G19810	CCCH-type zinc finger family protein
Gh_A05G0399	1.03694	5.6125	19.5602	signalling.receptor kinases.leucine rich repeat XIV	AT5G51350	Leucine-rich repeat transmembrane protein kinase family protein
Gh_A05G0419	1.23358	7.58042	7.5908	not assigned.no ontology	AT5G58000	Reticulon family protein
Gh_A05G0426	59.4693	226.413	172.417	not assigned.unknown	AT2G24020	Uncharacterised BCR, YbaB family COG0718
Gh_A05G0477	0.700842	6.71171	5.89522	not assigned.no ontology.armadillo/beta-catenin repeat family protein	AT4G31890	ARM repeat superfamily protein
Gh_A05G0523	1.8749	11.0496	10.0054	cell wall.cellulose synthesis	AT4G31590	Cellulose-synthase-like C5
Gh_A05G0560	6.82989	34.5287	89.2848	not assigned.no ontology	AT5G63930	Leucine-rich repeat protein kinase family protein
Gh_A05G0601	12.5024	33.2226	91.6041	protein.postranslational modification	AT2G26980	CBL-interacting protein kinase 3
Gh_A05G0610	4.28773	19.9085	26.9159	RNA.RNA binding	AT1G51510	RNA-binding (RRM/RBD/RNP motifs) family protein
Gh_A05G0625	2.87135	13.9687	31.0141	cell wall.degradation.cellulases and beta -1,4-glucanases	AT5G04885	Glycosyl hydrolase family protein
Gh_A05G0645	2.83904	18.276	27.7995	stress.biotic	AT3G44220	Late embryogenesis abundant (LEA) hydroxyproline-rich glycoprotein family
Gh_A05G0646	2.9112	19.8833	8.41818	protein.degradation	AT3G52500	Eukaryotic aspartyl protease family protein
Gh_A05G0654	356.699	1846.59	1022.14	PS.lightreaction.photosystem I.PSI polypeptide subunits	AT1G08380	photosystem I subunit O
Gh_A05G0660	23.4492	238.494	123.251	not assigned.unknown	AT2G27385	Pollen Ole e 1 allergen and extensin family protein
Gh_A05G0722	8.04513	42.4516	26.6552	redox.dismutases and catalases	AT2G28190	copper/zinc superoxide dismutase 2
Gh_A05G0725	187.502	784.046	944.611	PS.lightreaction.photosystem I.LHC-I	AT3G54890	photosystem I light harvesting complex gene 1
Gh_A05G0741	0.922141	4.70876	31.4177	transport.calcium	AT3G51860	cation exchanger 3
Gh_A05G0764	9.44377	23.0379	26.7158	misc.UDP glucosyl and glucoronyl transferases	AT1G13250	galacturonosyltransferase-like 3
Gh_A05G0768	1.88313	15.0484	16.3205	protein.postranslational modification.kinase.receptor like cytoplasmatic kinase II	AT5G59010	Protein kinase protein with tetratricopeptide repeat domain
Gh_A05G0792	1.83245	5.45389	4.3261	protein.targeting.chloroplast	AT3G46740	translocon at the outer envelope membrane of chloroplasts 75-III
Gh_A05G0840	2.27676	8.45207	5.64108	lipid metabolism.FA synthesis and FA elongation.beta ketoacyl CoA synthase	AT2G28630	3-ketoacyl-CoA synthase 12
Gh_A05G0858	15.3868	48.535	31.2665	not assigned.unknown	AT4G22000
Gh_A05G0870	4.44593	34.551	38.6299	not assigned.no ontology	AT2G27080	Late embryogenesis abundant (LEA) hydroxyproline-rich glycoprotein family
Gh_A05G0878	9.74951	32.5561	38.8908	protein.postranslational modification	AT5G21170	5\'-AMP-activated protein kinase beta-2 subunit protein
Gh_A05G0881	4.29143	30.0688	14.4636	not assigned.unknown
Gh_A05G0897	3.27697	14.5472	17.3811	RNA.regulation of transcription.C2C2(Zn) GATA transcription factor family	AT1G08000	GATA transcription factor 10
Gh_A05G0993	3.40226	57.1661	25.138	not assigned.unknown	AT1G16730	unknown protein 6
Gh_A05G0995	4.99689	17.8237	15.2526	not assigned.unknown	AT1G16720	high chlorophyll fluorescence phenotype 173
Gh_A05G1007	0	13.3365	40.1631	not assigned.unknown	AT1G73120
Gh_A05G1009	6.35821	63.2959	34.6069	misc.plastocyanin-like	AT5G15350	early nodulin-like protein 17
Gh_A05G1017	21.0228	50.7914	57.4067	not assigned.unknown	AT1G15980	NDH-dependent cyclic electron flow 1
Gh_A05G1040	0	3.6559	17.3264	not assigned.no ontology	AT5G11090	serine-rich protein-related
Gh_A05G1047	5.36678	25.4976	16.3735	amino acid metabolism.synthesis.aromatic aa.tyrosine.prephenate dehydrogenase	AT5G34930	arogenate dehydrogenase
Gh_A05G1048	17.3118	77.0043	141.655	transport.H+ transporting pyrophosphatase	AT1G15690	Inorganic H pyrophosphatase family protein
Gh_A05G1092	6.61684	40.8964	118.559	RNA.regulation of transcription.Aux/IAA family	AT3G16500	phytochrome-associated protein 1
Gh_A05G1099	7.99588	204.441	252.045	minor CHO metabolism.myo-inositol.myo inositol oxygenases	AT1G14520	myo-inositol oxygenase 1
Gh_A05G1132	39.9973	104.666	112.664	protein.synthesis.initiation	AT1G54270	eif4a-2
Gh_A05G1139	2.07875	6.82343	15.8292	transport.metabolite transporters at the mitochondrial membrane	AT1G72820	Mitochondrial substrate carrier family protein
Gh_A05G1142	5.55293	14.0515	43.8644	not assigned.unknown	AT3G13980
Gh_A05G1148	4.91774	50.0726	99.8611	hormone metabolism.auxin.induced-regulated-responsive-activated	AT1G54070	Dormancy/auxin associated family protein
Gh_A05G1173	4.35475	24.0788	15.1607	misc.GDSL-motif lipase	AT1G53920	GDSL-motif lipase 5
Gh_A05G1175	27.0239	112.626	118.661	RNA.regulation of transcription.AP2/EREBP, APETALA2/Ethylene-responsive element binding protein family	AT1G53910	related to AP2 12
Gh_A05G1176	1.1833	10.7788	10.7909	protein.degradation.subtilases	AT3G14240	Subtilase family protein
Gh_A05G1179	1.50462	12.6745	17.006	cell wall.pectin*esterases.PME	AT3G14300	pectinesterase family protein
Gh_A05G1180	6.29134	114.326	183.887	cell wall.pectin*esterases.PME	AT3G14310	pectin methylesterase 3
Gh_A05G1200	270.873	975.275	741.79	PS.lightreaction.photosystem I.PSI polypeptide subunits	AT1G31330	photosystem I subunit F
Gh_A05G1227	3.00217	9.14585	17.7435	not assigned.no ontology	AT1G30280	Chaperone DnaJ-domain superfamily protein
Gh_A05G1237	11.8769	28.6912	31.2054	protein.degradation.ubiquitin.E3.SCF.FBOX	AT5G46170	F-box family protein
Gh_A05G1252	3.11318	16.524	13.6474	not assigned.unknown	AT1G29980	Protein of unknown function, DUF642
Gh_A05G1257	9.37361	41.703	24.6478	lipid metabolism.FA synthesis and FA elongation.ketoacyl ACP synthase	AT5G46290	3-ketoacyl-acyl carrier protein synthase I
Gh_A05G1261	453.166	3780.96	2747.11	PS.lightreaction.photosystem II.LHC-II	AT1G29930	chlorophyll A/B binding protein 1
Gh_A05G1282	6.24819	16.862	38.7969	misc.GDSL-motif lipase	AT1G29670	GDSL-like Lipase/Acylhydrolase superfamily protein
Gh_A05G1313	124.013	494.632	262.943	protein.synthesis.ribosomal protein.prokaryotic.chloroplast.50S subunit.L34	AT1G29070	Ribosomal protein L34
Gh_A05G1329	8.01331	120.325	77.3708	misc.GDSL-motif lipase	AT5G45950	GDSL-like Lipase/Acylhydrolase superfamily protein
Gh_A05G1338	12.5035	67.1563	134.021	redox.glutaredoxins	AT1G28480	Thioredoxin superfamily protein
Gh_A05G1347	6.23953	24.1211	19.2541	not assigned.unknown	AT2G33850
Gh_A05G1352	53.0402	167.068	585.729	development.unspecified	AT1G28330	dormancy-associated protein-like 1
Gh_A05G1362	25.671	112.545	69.676	protein.synthesis.ribosomal protein.prokaryotic.chloroplast.30S subunit.S5	AT2G33800	Ribosomal protein S5 family protein
Gh_A05G1416	29.6855	97.8006	148.027	transport.sugars	AT1G11260	sugar transporter 1
Gh_A05G1430	3.08706	20.8319	25.1394	signalling.receptor kinases.DUF 26	AT1G11300	protein serine/threonine kinases;protein kinases;ATP binding;sugar binding;kinases;carbohydrate binding
Gh_A05G1451	12.3217	36.3939	32.2039	not assigned.unknown	AT1G11700	Protein of unknown function, DUF584
Gh_A05G1541	3.66438	25.1587	15.1353	not assigned.unknown	AT1G42430
Gh_A05G1547	9.78908	44.857	30.1019	protein.degradation.metalloprotease	AT5G42270	FtsH extracellular protease family
Gh_A05G1549	12.6406	46.5923	75.1478	not assigned.unknown	AT4G35190	Putative lysine decarboxylase family protein
Gh_A05G1557	2.13093	10.5014	33.7679	cell wall.pectin*esterases.PME	AT1G76160	SKU5 similar 5
Gh_A05G1564	248.363	2706.61	1187.4	PS.lightreaction.other electron carrier (ox/red).plastocyanin	AT1G20340	Cupredoxin superfamily protein
Gh_A05G1566	6.56953	18.7366	18.9663	hormone metabolism.brassinosteroid.synthesis-degradation.sterols.SMT2	AT1G20330	sterol methyltransferase 2
Gh_A05G1591	0.528889	3.3017	9.57513	signalling.receptor kinases.leucine rich repeat XI	AT5G44700	Leucine-rich repeat transmembrane protein kinase
Gh_A05G1598	13.2711	29.0262	27.1793	hormone metabolism.abscisic acid.synthesis-degradation	AT5G42560	Abscisic acid-responsive (TB2/DP1, HVA22) family protein
Gh_A05G1599	8.37293	34.6087	35.3237	cell wall.degradation.cellulases and beta -1,4-glucanases	AT1G75680	glycosyl hydrolase 9B7
Gh_A05G1604	10.6813	27.3997	31.8244	not assigned.unknown	AT1G19835	Plant protein of unknown function (DUF869)
Gh_A05G1616	4.26624	18.8411	88.8753	RNA.regulation of transcription.C2C2(Zn) CO-like, Constans-like zinc finger family	AT1G75540	salt tolerance homolog2
Gh_A05G1628	4.63668	18.6538	50.0691	misc.gluco-, galacto- and mannosidases.beta-galactosidase	AT1G45130	beta-galactosidase 5
Gh_A05G1636	1.81571	5.50324	5.2469	misc.UDP glucosyl and glucoronyl transferases	AT1G75420	UDP-Glycosyltransferase superfamily protein
Gh_A05G1654	8.71126	29.1224	27.3582	RNA.regulation of transcription.zf-HD	AT1G75240	homeobox protein 33
Gh_A05G1682	2.35009	13.0131	11.3119	DNA.repair	AT1G75090	DNA glycosylase superfamily protein
Gh_A05G1738	25.1749	68.219	101.655	not assigned.unknown	AT5G42750	BRI1 kinase inhibitor 1
Gh_A05G1754	6.13173	15.003	25.8454	RNA.regulation of transcription.unclassified	AT1G45207	Remorin family protein
Gh_A05G1773	2.52225	13.0453	18.0666	signalling.receptor kinases.leucine rich repeat III	AT5G43020	Leucine-rich repeat protein kinase family protein
Gh_A05G1815	8.10626	27.5422	17.9593	RNA.regulation of transcription.C2H2 zinc finger family	AT1G27730	salt tolerance zinc finger
Gh_A05G1825	0.922233	5.97138	6.7441	signalling.calcium	AT1G27460	no pollen germination related 1
Gh_A05G1841	3.58956	22.9475	17.7396	#N/A	AT4G10810
Gh_A05G1848	2.16301	11.1458	9.13473	RNA.regulation of transcription.General Transcription	AT2G22840	growth-regulating factor 1
Gh_A05G1849	5.58516	17.3586	17.0277	cell wall.cellulose synthesis	AT4G07960	Cellulose-synthase-like C12
Gh_A05G1869	14.5328	55.1031	34.3276	not assigned.unknown	AT5G65520	Tetratricopeptide repeat (TPR)-like superfamily protein
Gh_A05G1879	14.8391	39.1193	61.1449	TCA / org transformation.carbonic anhydrases	AT4G33580	beta carbonic anhydrase 5
Gh_A05G1894	2.33775	12.3062	6.80082	RNA.regulation of transcription.zf-HD	AT4G24660	homeobox protein 22
Gh_A05G1920	2.10899	9.17017	10.1827	signalling.14-3-3 proteins	AT1G78300	general regulatory factor 2
Gh_A05G1931	1.98783	51.6477	10.3325	signalling.in sugar and nutrient physiology	AT4G08950	Phosphate-responsive 1 family protein
Gh_A05G1934	0.658076	9.36662	16.0136	RNA.RNA binding	AT1G78260	RNA-binding (RRM/RBD/RNP motifs) family protein
Gh_A05G1952	17.7052	41.9145	63.3424	cell.organisation	AT1G35720	annexin 1
Gh_A05G1954	1.21807	6.48941	6.76143	not assigned.unknown	AT1G35780
Gh_A05G2098	2.92003	15.401	13.1896	not assigned.no ontology	AT4G09670	Oxidoreductase family protein
Gh_A05G2108	276.929	2203.04	1363.22	PS.lightreaction.photosystem II.LHC-II	AT4G10340	light harvesting complex of photosystem II 5
Gh_A05G2110	0	3.87952	6.19384	not assigned.no ontology.epsin N-terminal homology (ENTH) domain-containing protein	AT1G33340	ENTH/ANTH/VHS superfamily protein
Gh_A05G2128	38.4224	149.578	109.832	RNA.regulation of transcription.unclassified	AT3G52150	RNA-binding (RRM/RBD/RNP motifs) family protein
Gh_A05G2129	10.3559	33.7781	25.1558	TCA / org transformation.TCA.pyruvate DH.E2	AT1G34430	2-oxoacid dehydrogenases acyltransferase family protein
Gh_A05G2139	21.9331	76.3694	54.8043	not assigned.unknown	AT1G33810
Gh_A05G2165	1.64208	34.032	47.1943	cell wall.pectin*esterases.PME	AT1G76160	SKU5 similar 5
Gh_A05G2169	14.4101	67.8677	51.0928	hormone metabolism.brassinosteroid.synthesis-degradation.sterols.SMT2	AT1G20330	sterol methyltransferase 2
Gh_A05G2177	5.63258	30.2923	31.3303	not assigned.unknown	AT1G75810
Gh_A05G2180	2.03987	11.1783	5.35801	not assigned.unknown	AT1G19990
Gh_A05G2203	0	6.41658	32.506	not assigned.unknown	AT1G19530
Gh_A05G2242	5.65597	23.8629	24.5061	RNA.regulation of transcription.MYB domain transcription factor family	AT4G37260	myb domain protein 73
Gh_A05G2244	3.92252	35.3219	68.9463	protein.degradation.ubiquitin.E3.SCF.FBOX	AT4G24210	F-box family protein
Gh_A05G2293	8.42506	128.328	65.2939	stress.abiotic.unspecified	AT4G08685	Pollen Ole e 1 allergen and extensin family protein
Gh_A05G2328	2.37641	32.6783	6.88603	secondary metabolism.simple phenols	AT5G09360	laccase 14
Gh_A05G2336	61.4572	150.847	188.255	protein.targeting.secretory pathway.unspecified	AT4G09160	SEC14 cytosolic factor family protein / phosphoglyceride transfer family protein
Gh_A05G2375	4.1103	10.8352	8.39032	protein.synthesis.ribosome biogenesis	AT3G08720	serine/threonine protein kinase 2
Gh_A05G2385	7.11076	65.7929	167.42	cell wall.modification	AT2G40610	expansin A8
Gh_A05G2421	6.00329	34.9354	37.1324	RNA.regulation of transcription.putative transcription regulator	AT5G07030	Eukaryotic aspartyl protease family protein
Gh_A05G2531	1.13388	15.5519	27.5647	transport.amino acids	AT2G39130	Transmembrane amino acid transporter family protein
Gh_A05G2624	3.45439	15.5361	7.06235	amino acid metabolism.synthesis.aromatic aa.tryptophan.anthranilate synthase	AT5G05730	anthranilate synthase alpha subunit 1
Gh_A05G2689	25.0587	71.0887	89.5398	not assigned.unknown	AT1G27290
Gh_A05G2762	0.780179	23.9885	31.3945	development.storage proteins	AT5G19120	Eukaryotic aspartyl protease family protein
Gh_A05G2766	24.8703	97.9196	74.034	PS.lightreaction.other electron carrier (ox/red).ferredoxin oxireductase	AT1G15140	FAD/NAD(P)-binding oxidoreductase
Gh_A05G2789	41.7821	97.4945	127.983	not assigned.unknown	AT1G60010
Gh_A05G2799	1.64453	6.87268	8.6161	not assigned.unknown	AT1G27210	ARM repeat superfamily protein
Gh_A05G2897	222.827	904.387	724.217	stress.abiotic.drought/salt	AT2G41430	dehydration-induced protein (ERD15)
Gh_A05G2898	2.43824	10.5771	39.6119	transport.amino acids	AT3G56200	Transmembrane amino acid transporter family protein
Gh_A05G3002	23.755	58.5099	50.2746	not assigned.unknown	AT2G35820	ureidoglycolate hydrolases
Gh_A05G3004	0.995241	4.71323	15.5573	signalling.calcium	AT3G52290	IQ-domain 3
Gh_A05G3019	30.5946	230.948	136.11	not assigned.unknown	AT4G23890
Gh_A05G3030	30.4433	64.9124	91.3084	protein.postranslational modification	AT3G11410	protein phosphatase 2CA
Gh_A05G3081	0.337188	4.90276	14.5696	not assigned.unknown	AT3G01680
Gh_A05G3099	3.30955	10.3088	37.048	protein.postranslational modification	AT5G47750	D6 protein kinase like 2
Gh_A05G3116	30.5489	189.277	94.2441	protein.synthesis.ribosomal protein.prokaryotic.chloroplast.50S subunit.L12	AT3G27830	ribosomal protein L12-A
Gh_A05G3125	0.620958	9.94936	7.44887	cell.organisation	AT3G27960	Tetratricopeptide repeat (TPR)-like superfamily protein
Gh_A05G3179	5.45971	15.3712	14.3564	RNA.regulation of transcription.MYB domain transcription factor family	AT5G15310	myb domain protein 16
Gh_A05G3216	4.59361	18.7539	10.7688	protein.degradation.serine protease	AT3G02110	serine carboxypeptidase-like 25
Gh_A05G3239	5.24586	14.5243	16.0067	misc.peroxidases	AT4G33420	Peroxidase superfamily protein
Gh_A05G3293	406.033	1568.23	1082.35	PS.lightreaction.photosystem II.PSII polypeptide subunits	AT1G06680	photosystem II subunit P-1
Gh_A05G3329	44.0306	436.062	237.076	PS.lightreaction.photosystem I.PSI polypeptide subunits	AT5G09310
Gh_A05G3413	0.493101	4.72087	9.20707	cell wall.precursor synthesis.UGE	AT4G23920	UDP-D-glucose/UDP-D-galactose 4-epimerase 2
Gh_A05G3467	0.724224	30.9627	16.9765	RNA.regulation of transcription.putative transcription regulator	AT5G07030	Eukaryotic aspartyl protease family protein
Gh_A05G3502	36.4301	123.893	148.506	protein.synthesis.ribosomal protein.eukaryotic.60S subunit.L10	AT1G26910	Ribosomal protein L16p/L10e family protein
Gh_A05G3506	1.19947	5.27398	7.78214	RNA.processing.ribonucleases	AT2G40815	Calcium-dependent lipid-binding (CaLB domain) family protein
Gh_A05G3579	2.04234	10.2755	5.89847	development.storage proteins	AT2G39220	PATATIN-like protein 6
Gh_A05G3583	3.55779	29.6603	22.8863	development.unspecified	AT3G12090	tetraspanin6
Gh_A06G0038	5.2659	31.8747	16.2493	cell.organisation.cytoskeleton.mikrotubuli	AT1G75780	tubulin beta-1 chain
Gh_A06G0047	1.24573	6.89184	6.61439	major CHO metabolism.degradation.sucrose.hexokinase	AT1G47840	hexokinase 3
Gh_A06G0051	15.7592	35.018	51.221	hormone metabolism.abscisic acid.synthesis-degradation	AT5G42560	Abscisic acid-responsive (TB2/DP1, HVA22) family protein
Gh_A06G0094	2.08657	8.48632	6.19082	not assigned.unknown	AT1G47740	PPPDE putative thiol peptidase family protein
Gh_A06G0117	2.45608	21.1557	8.06469	misc.cytochrome P450	AT4G31940	cytochrome P450, family 82, subfamily C, polypeptide 4
Gh_A06G0125	5.38848	17.7421	12.4333	not assigned.unknown	AT1G47640
Gh_A06G0138	6.14667	16.7755	34.3802	not assigned.unknown	AT4G37080	Protein of unknown function, DUF547
Gh_A06G0158	89.2015	419.767	237.065	signalling.calcium	AT1G24620	EF hand calcium-binding protein family
Gh_A06G0170	25.6911	80.2133	119.98	protein.degradation.subtilases	AT5G67090	Subtilisin-like serine endopeptidase family protein
Gh_A06G0219	11.2428	31.3033	52.7419	RNA.regulation of transcription.General Transcription	AT2G22840	growth-regulating factor 1
Gh_A06G0270	38.6358	100.767	112.991	redox.ascorbate and glutathione.ascorbate	AT4G09010	ascorbate peroxidase 4
Gh_A06G0273	4.51641	60.5013	23.5542	signalling.14-3-3 proteins	AT1G78300	general regulatory factor 2
Gh_A06G0383	10.0458	37.3816	41.4403	redox.ascorbate and glutathione.ascorbate	AT1G77490	thylakoidal ascorbate peroxidase
Gh_A06G0393	7.99972	23.9997	20.1916	DNA.synthesis/chromatin structure	AT1G21690	ATPase family associated with various cellular activities (AAA)
Gh_A06G0418	3.59396	18.3443	15.6752	cell.cycle.peptidylprolyl isomerase	AT5G35100	Cyclophilin-like peptidyl-prolyl cis-trans isomerase family protein
Gh_A06G0426	22.365	63.2003	47.972	protein.synthesis.ribosomal protein.eukaryotic.40S subunit.S11	AT5G23740	ribosomal protein S11-beta
Gh_A06G0433	1.96759	6.39968	26.6363	not assigned.unknown	AT2G12400
Gh_A06G0442	8.18071	24.1973	28.4872	not assigned.unknown	AT2G11890	adenylate cyclases
Gh_A06G0480	2.39455	10.7595	8.64671	transport.nitrate	AT2G26690	Major facilitator superfamily protein
Gh_A06G0504	2.33885	7.33792	7.65244	RNA.regulation of transcription.GRAS transcription factor family	AT1G14920	GRAS family transcription factor family protein
Gh_A06G0509	1.16371	2.99062	4.85985	transport.ABC transporters and multidrug resistance systems	AT2G26910	pleiotropic drug resistance 4
Gh_A06G0514	9.90782	23.1048	20.5095	lipid metabolism.FA synthesis and FA elongation.ACP thioesterase	AT1G08510	fatty acyl-ACP thioesterases B
Gh_A06G0540	2.24178	9.63007	23.1166	signalling.receptor kinases.proline extensin like	AT3G24550	proline extensin-like receptor kinase 1
Gh_A06G0542	10.7269	48.5734	53.7284	protein.postranslational modification	AT4G31850	proton gradient regulation 3
Gh_A06G0555	31.4593	107.78	73.9911	protein.synthesis.elongation	AT4G29060	elongation factor Ts family protein
Gh_A06G0584	10.901	31.3078	28.3133	OPP.oxidative PP.6-phosphogluconate dehydrogenase	AT4G29120	6-phosphogluconate dehydrogenase family protein
Gh_A06G0592	22.3997	296.92	235.962	not assigned.unknown
Gh_A06G0608	0.55979	9.54596	277.688	minor CHO metabolism.myo-inositol.myo inositol oxygenases	AT4G26260	myo-inositol oxygenase 4
Gh_A06G0664	2.48968	7.67855	12.274	not assigned.unknown	AT5G35460
Gh_A06G0675	13.7342	77.0779	250.853	not assigned.unknown	AT2G06255	ELF4-like 3
Gh_A06G0714	4.77573	17.9485	31.8849	hormone metabolism.auxin.induced-regulated-responsive-activated	AT3G43120	SAUR-like auxin-responsive protein family
Gh_A06G0783	3.46853	33.924	28.457	signalling.receptor kinases.leucine rich repeat III	AT1G68400	leucine-rich repeat transmembrane protein kinase family protein
Gh_A06G0811	20.5835	382.528	280.815	not assigned.unknown
Gh_A06G0838	2.51284	12.0378	14.335	RNA.regulation of transcription.AP2/EREBP, APETALA2/Ethylene-responsive element binding protein family	AT5G11590	Integrase-type DNA-binding superfamily protein
Gh_A06G0874	1.58085	7.04028	5.72156	not assigned.no ontology	AT5G58000	Reticulon family protein
Gh_A06G0880	2.93836	13.9638	22.4094	DNA.repair	AT5G57970	DNA glycosylase superfamily protein
Gh_A06G0965	0	4.06167	8.96133	cell wall.cell wall proteins.AGPs.AGP	AT2G24450	FASCICLIN-like arabinogalactan protein 3 precursor
Gh_A06G0979	6.58284	16.0624	15.6869	cell.cycle	AT3G48750	cell division control 2
Gh_A06G1076	290.828	1285.66	1038.19	PS.lightreaction.photosystem II.PSII polypeptide subunits	AT4G05180	photosystem II subunit Q-2
Gh_A06G1130	5.17764	32.6168	27.1926	stress.abiotic.unspecified	AT1G28290	arabinogalactan protein 31
Gh_A06G1207	2.03441	10.8486	10.8238	not assigned.unknown	AT5G25590	Protein of unknown function (DUF630 and DUF632)
Gh_A06G1217	6.25975	116.595	57.2923	not assigned.unknown
Gh_A06G1218	30.9608	188.874	100.022	not assigned.unknown	AT1G30260
Gh_A06G1222	834.722	2357.48	1795.07	PS.lightreaction.photosystem I.PSI polypeptide subunits	AT1G31330	photosystem I subunit F
Gh_A06G1290	0.332003	18.6144	29.7684	misc.cytochrome P450	AT1G11600	cytochrome P450, family 77, subfamily B, polypeptide 1
Gh_A06G1356	52.2999	219.213	109.084	not assigned.unknown
Gh_A06G1362	7.9914	41.4063	17.5875	not assigned.no ontology	AT1G16880	uridylyltransferase-related
Gh_A06G1370	14.9079	82.9939	53.8816	not assigned.unknown	AT4G16410
Gh_A06G1385	10.9176	37.3324	39.5473	misc.UDP glucosyl and glucoronyl transferases	AT5G47780	galacturonosyltransferase 4
Gh_A06G1389	6.12385	39.4235	181.549	secondary metabolism.wax	AT1G02205	Fatty acid hydroxylase superfamily
Gh_A06G1481	1.07087	10.8903	11.2007	cell wall.degradation.pectate lyases and polygalacturonases	AT5G04310	Pectin lyase-like superfamily protein
Gh_A06G1500	1.24478	6.96765	6.7104	signalling.receptor kinases.leucine rich repeat VI	AT1G17230	Leucine-rich receptor-like protein kinase family protein
Gh_A06G1523	4.83809	79.5676	190.074	not assigned.unknown
Gh_A06G1590	4.2284	14.662	13.1538	signalling.receptor kinases.leucine rich repeat III	AT5G58300	Leucine-rich repeat protein kinase family protein
Gh_A06G1608	2.41128	6.77718	15.5177	development.unspecified	AT1G80490	TOPLESS-related 1
Gh_A06G1722	0	3.41325	7.5495	not assigned.unknown
Gh_A06G1725	7.56315	19.5799	23.1375	RNA.regulation of transcription.unclassified	AT2G03050	Mitochondrial transcription termination factor family protein
Gh_A06G1817	0	4.07487	16.6262	not assigned.unknown	AT5G46030
Gh_A07G0023	0.929634	2.85192	9.88282	not assigned.unknown	AT1G52780	Protein of unknown function (DUF2921)
Gh_A07G0031	4.70418	32.758	58.4133	cell wall.cell wall proteins.LRR	AT4G20140	Leucine-rich repeat transmembrane protein kinase
Gh_A07G0055	1.65732	7.05322	19.4701	not assigned.unknown	AT4G32350	Regulator of Vps4 activity in the MVB pathway protein
Gh_A07G0066	4.56317	13.6123	30.3588	cell wall.cell wall proteins.LRR	AT4G20140	Leucine-rich repeat transmembrane protein kinase
Gh_A07G0083	62.7843	339.115	446.851	not assigned.unknown
Gh_A07G0102	0.885662	8.7743	90.1592	cell wall.degradation.mannan-xylose-arabinose-fucose	AT4G26140	beta-galactosidase 12
Gh_A07G0105	0	6.41535	13.6259	not assigned.unknown
Gh_A07G0141	4.17956	94.3823	53.4658	misc.invertase/pectin methylesterase inhibitor family protein	AT5G20740	Plant invertase/pectin methylesterase inhibitor superfamily protein
Gh_A07G0235	114.187	1033.83	262.26	misc.protease inhibitor/seed storage/lipid transfer protein (LTP) family protein	AT2G45180	Bifunctional inhibitor/lipid-transfer protein/seed storage 2S albumin superfamily protein
Gh_A07G0244	4.2247	55.6387	107.622	#N/A	AT5G11070
Gh_A07G0274	2.75421	31.3467	12.7222	lipid metabolism.glycolipid synthesis.MGDG synthase	AT4G31780	monogalactosyl diacylglycerol synthase 1
Gh_A07G0308	18.8567	51.8028	57.1874	RNA.regulation of transcription.C2C2(Zn) YABBY family	AT2G26580	plant-specific transcription factor YABBY family protein
Gh_A07G0382	2.13083	6.39609	6.20875	not assigned.unknown	AT1G54310	S-adenosyl-L-methionine-dependent methyltransferases superfamily protein
Gh_A07G0436	0	3.69419	6.2634	misc.short chain dehydrogenase/reductase (SDR)	AT5G50700	hydroxysteroid dehydrogenase 1
Gh_A07G0449	10.9263	39.8814	48.8262	RNA.regulation of transcription.CCAAT box binding factor family, HAP5	AT3G48590	nuclear factor Y, subunit C1
Gh_A07G0530	6.69705	16.2982	18.6571	misc.misc2	AT1G73740	UDP-Glycosyltransferase superfamily protein
Gh_A07G0548	43.7289	154.748	103.346	development.unspecified	AT1G48630	receptor for activated C kinase 1B
Gh_A07G0574	8.14586	19.6522	19.5585	hormone metabolism.auxin.induced-regulated-responsive-activated	AT3G47620	TEOSINTE BRANCHED, cycloidea and PCF (TCP) 14
Gh_A07G0578	2.12734	6.40872	8.1683	cell wall.hemicellulose synthesis	AT2G03220	fucosyltransferase 1
Gh_A07G0596	2.29142	7.82354	5.71805	TCA / org transformation.other organic acid transformatons.cyt MDH	AT3G47520	malate dehydrogenase
Gh_A07G0597	22.221	58.1644	61.2139	RNA.RNA binding	AT3G26420	RNA-binding (RRM/RBD/RNP motifs) family protein with retrovirus zinc finger-like domain
Gh_A07G0612	5.81473	18.5778	38.7038	not assigned.unknown	AT1G74160
Gh_A07G0650	12.6052	27.9288	29.1761	transport.ammonium	AT1G64780	ammonium transporter 1;2
Gh_A07G0664	3.76284	19.5174	9.82376	cell wall.modification	AT3G03220	expansin A13
Gh_A07G0668	46.4698	128.707	185.016	secondary metabolism.isoprenoids.carotenoids.phytoene synthase	AT5G17230	PHYTOENE SYNTHASE
Gh_A07G0673	0	4.96743	8.69548	transport.misc	AT1G66780	MATE efflux family protein
Gh_A07G0734	23.9505	66.4055	237.433	not assigned.unknown
Gh_A07G0741	19.0417	44.6882	118.071	secondary metabolism.isoprenoids.tocopherol biosynthesis.hydroxyphenylpyruvate dioxygenase	AT1G06570	phytoene desaturation 1
Gh_A07G0783	1.49853	5.23792	8.96285	signalling.G-proteins	AT3G07890	Ypt/Rab-GAP domain of gyp1p superfamily protein
Gh_A07G0788	7.58253	41.7808	24.5686	cell wall.cell wall proteins.AGPs.AGP	AT2G04780	FASCICLIN-like arabinoogalactan 7
Gh_A07G0818	64.8391	314.478	151.318	PS.lightreaction.photosystem I.PSI polypeptide subunits	AT4G12800	photosystem I subunit l
Gh_A07G0825	1.89058	5.74587	6.60544	cell wall.pectin*esterases.misc	AT5G48450	SKU5 similar 3
Gh_A07G0864	2.43423	9.20409	32.1561	lipid metabolism.FA synthesis and FA elongation.beta ketoacyl CoA synthase	AT2G28630	3-ketoacyl-CoA synthase 12
Gh_A07G0875	21.1058	67.1596	44.5793	protein.synthesis.ribosomal protein.eukaryotic.40S subunit.S15A	AT5G59850	Ribosomal protein S8 family protein
Gh_A07G0885	2.31624	14.2499	18.4706	signalling.receptor kinases.misc	AT5G37660	plasmodesmata-located protein 7
Gh_A07G0896	8.25477	32.4496	51.8352	cell wall.cell wall proteins.AGPs.AGP	AT3G46550	Fasciclin-like arabinogalactan family protein
Gh_A07G0902	3.20221	21.9	41.5832	cell wall.modification	AT2G39700	expansin A4
Gh_A07G0914	60.3377	212.45	174.532	RNA.transcription	AT3G46780	plastid transcriptionally active 16
Gh_A07G0985	5.44019	15.0359	17.6266	protein.postranslational modification	AT3G44610	Protein kinase superfamily protein
Gh_A07G0991	3.07323	23.8746	47.1046	lipid metabolism.lipid degradation.beta-oxidation.acyl CoA reductase	AT4G33790	Jojoba acyl CoA reductase-related male sterility protein
Gh_A07G1008	13.4188	123.212	80.0715	not assigned.unknown	AT3G44380	Late embryogenesis abundant (LEA) hydroxyproline-rich glycoprotein family
Gh_A07G1013	0	40.6253	408.298	PS.lightreaction.photosystem I.PSI polypeptide subunits	AT1G08380	photosystem I subunit O
Gh_A07G1026	9.1177	27.3586	18.6485	not assigned.unknown	AT2G27260	Late embryogenesis abundant (LEA) hydroxyproline-rich glycoprotein family
Gh_A07G1088	1.4167	5.10857	5.86515	lipid metabolism.lipid degradation.lysophospholipases	AT2G26870	non-specific phospholipase C2
Gh_A07G1108	70.8272	610.599	195.395	hormone metabolism.gibberelin.induced-regulated-responsive-activated	AT1G74670	Gibberellin-regulated family protein
Gh_A07G1150	1.59917	5.06343	6.44257	cell.organisation	AT2G47500	P-loop nucleoside triphosphate hydrolases superfamily protein with CH (Calponin Homology) domain
Gh_A07G1155	2.62187	13.7716	11.7755	misc.UDP glucosyl and glucoronyl transferases	AT3G62660	galacturonosyltransferase-like 7
Gh_A07G1158	3.37289	13.6286	33.8097	not assigned.no ontology	AT2G32150	Haloacid dehalogenase-like hydrolase (HAD) superfamily protein
Gh_A07G1163	7.58229	35.1681	120.235	stress.abiotic.heat	AT2G47440	Tetratricopeptide repeat (TPR)-like superfamily protein
Gh_A07G1207	9.34474	44.9795	24.5891	not assigned.unknown	AT4G01650	Polyketide cyclase / dehydrase and lipid transport protein
Gh_A07G1253	2.05553	9.09309	12.1737	RNA.regulation of transcription.C2C2(Zn) DOF zinc finger family	AT4G00950	Protein of unknown function (DUF688)
Gh_A07G1258	1.78694	17.9116	23.4151	protein.degradation.aspartate protease	AT1G01300	Eukaryotic aspartyl protease family protein
Gh_A07G1264	3.92975	27.4055	72.0692	not assigned.no ontology	AT5G53390	O-acyltransferase (WSD1-like) family protein
Gh_A07G1284	97.3124	545.678	378.601	not assigned.unknown	AT4G01150
Gh_A07G1293	17.7254	89.8568	45.6984	protein.synthesis.ribosomal protein.prokaryotic.chloroplast.50S subunit.L5	AT4G01310	Ribosomal L5P family protein
Gh_A07G1295	5.38562	33.4063	51.0671	protein.postranslational modification.kinase.receptor like cytoplasmatic kinase V	AT1G01540	Protein kinase superfamily protein
Gh_A07G1296	4.30291	29.3939	54.1371	protein.postranslational modification.kinase.receptor like cytoplasmatic kinase V	AT1G01540	Protein kinase superfamily protein
Gh_A07G1360	105.894	268.42	243.816	OPP.non-reductive PP.transketolase	AT2G45290	Transketolase
Gh_A07G1396	13.7327	48.2733	43.4331	cell wall.precursor synthesis.KDO pathway.arabinose-5-phosphate isomerase	AT3G54690	Sugar isomerase (SIS) family protein
Gh_A07G1453	6.51546	269.831	180.227	not assigned.unknown
Gh_A07G1553	9.32565	40.477	33.7684	misc.misc2	AT2G32520	alpha/beta-Hydrolases superfamily protein
Gh_A07G1602	1.82857	5.51351	6.4471	misc.UDP glucosyl and glucoronyl transferases	AT3G02350	galacturonosyltransferase 9
Gh_A07G1607	2.60379	7.65936	7.40414	hormone metabolism.auxin.induced-regulated-responsive-activated	AT5G15740	O-fucosyltransferase family protein
Gh_A07G1610	29.2409	456.153	165.737	stress.abiotic.unspecified	AT5G15780	Pollen Ole e 1 allergen and extensin family protein
Gh_A07G1684	6.55442	85.3685	249.683	misc.beta 1,3 glucan hydrolases.glucan endo-1,3-beta-glucosidase	AT2G05790	O-Glycosyl hydrolases family 17 protein
Gh_A07G1698	2.25301	18.2898	10.7917	misc.GDSL-motif lipase	AT2G42990	GDSL-like Lipase/Acylhydrolase superfamily protein
Gh_A07G1705	14.1964	495.144	803.694	not assigned.unknown
Gh_A07G1734	50.7638	129.026	139.722	not assigned.unknown	AT2G05310
Gh_A07G1742	3.5698	54.5509	68.9835	cell wall.cell wall proteins.AGPs.AGP	AT4G12730	FASCICLIN-like arabinogalactan 2
Gh_A07G1757	2.49432	11.9209	17.3931	protein.degradation.subtilases	AT2G04160	Subtilisin-like serine endopeptidase family protein
Gh_A07G1799	2.88476	12.6719	34.5783	protein.degradation.ubiquitin.E3.RING	AT3G07360	plant U-box 9
Gh_A07G1831	3.93253	19.4198	13.8568	protein.degradation.ubiquitin.E3.RING	AT3G07120	RING/U-box superfamily protein
Gh_A07G1898	0.805125	3.768	13.0415	not assigned.unknown	AT3G63430
Gh_A07G1963	1.65956	8.37115	18.2807	transport.ABC transporters and multidrug resistance systems	AT3G28860	ATP binding cassette subfamily B19
Gh_A07G1999	6.58795	228.392	158.869	hormone metabolism.gibberelin.induced-regulated-responsive-activated	AT5G14920	Gibberellin-regulated family protein
Gh_A07G2012	13.0972	53.7985	47.2175	protein.folding	AT3G01480	cyclophilin 38
Gh_A07G2019	0	3.79366	31.7849	misc.UDP glucosyl and glucoronyl transferases	AT3G16520	UDP-glucosyl transferase 88A1
Gh_A07G2030	50.8026	404.567	185.181	protein.synthesis.ribosomal protein.prokaryotic.chloroplast.50S subunit.L12	AT3G27850	ribosomal protein L12-C
Gh_A07G2084	0.954303	2.87096	7.73609	signalling.receptor kinases.leucine rich repeat VI	AT5G07280	Leucine-rich repeat transmembrane protein kinase
Gh_A07G2094	3.26517	31.8737	23.9739	transport.unspecified anions	AT5G40890	chloride channel A
Gh_A07G2127	3.98987	16.6957	21.0422	not assigned.no ontology	AT5G14030	translocon-associated protein beta (TRAPB) family protein
Gh_A07G2133	1.20664	11.8652	24.3583	lipid metabolism.lipid degradation.lysophospholipases.glycerophosphodiester phosphodiesterase	AT5G41080	PLC-like phosphodiesterases superfamily protein
Gh_A07G2140	2.51153	24.1744	75.6139	RNA.regulation of transcription.bHLH,Basic Helix-Loop-Helix family	AT3G26744	basic helix-loop-helix (bHLH) DNA-binding superfamily protein
Gh_A07G2141	4.20099	11.5383	10.9473	amino acid metabolism.synthesis.aspartate family.misc.homoserine.aspartate kinase	AT5G14060	Aspartate kinase family protein
Gh_A08G0011	32.2617	129.148	65.6846	DNA.synthesis/chromatin structure.histone.core.H4	AT1G07820	Histone superfamily protein
Gh_A08G0016	7.79949	35.9274	58.0566	not assigned.unknown
Gh_A08G0023	53.8026	130.707	111.122	protein.synthesis.ribosomal protein.prokaryotic.chloroplast.50S subunit.L4	AT1G07320	ribosomal protein L4
Gh_A08G0025	0.361588	3.78565	16.8394	transport.calcium	AT3G51860	cation exchanger 3
Gh_A08G0057	8.50596	25.6707	18.117	not assigned.unknown	AT3G44380	Late embryogenesis abundant (LEA) hydroxyproline-rich glycoprotein family
Gh_A08G0093	146.823	1025.21	565.044	protein.synthesis.ribosomal protein.prokaryotic.chloroplast.50S subunit.L12	AT3G27830	ribosomal protein L12-A
Gh_A08G0287	3.0543	20.0299	16.9561	protein.degradation.ubiquitin.E3.RING	AT4G33565	RING/U-box superfamily protein
Gh_A08G0348	7.73598	70.3742	28.1362	protein.degradation.ubiquitin	AT4G05320	polyubiquitin 10
Gh_A08G0378	3.44584	57.1165	74.1765	development.late embryogenesis abundant	AT4G02380	senescence-associated gene 21
Gh_A08G0425	181.982	1335.12	736.934	PS.lightreaction.photosystem I.PSI polypeptide subunits	AT2G20260	photosystem I subunit E-2
Gh_A08G0463	32.6748	128.258	157.152	tetrapyrrole synthesis.coproporphyrinogen III oxidase	AT1G03475	Coproporphyrinogen III oxidase
Gh_A08G0471	29.5492	130.487	113.549	protein.synthesis.ribosomal protein.eukaryotic.60S subunit.L27	AT4G15000	Ribosomal L27e protein family
Gh_A08G0517	11.1511	51.9576	26.184	mitochondrial electron transport / ATP synthesis.F1-ATPase	AT5G47030	ATPase, F1 complex, delta/epsilon subunit
Gh_A08G0593	0.84883	3.20992	4.9162	protein.postranslational modification	AT3G63280	NIMA-related kinase 4
Gh_A08G0609	69.896	507.494	395.344	PS.lightreaction.photosystem I.PSI polypeptide subunits	AT1G03130	photosystem I subunit D-2
Gh_A08G0651	1.54432	8.79309	4.6388	signalling.G-proteins	AT4G03100	Rho GTPase activating protein with PAK-box/P21-Rho-binding domain
Gh_A08G0658	7.21007	47.8067	24.8635	not assigned.unknown
Gh_A08G0698	17.5116	75.0748	56.6541	protein.synthesis.ribosomal protein.eukaryotic.60S subunit.L18	AT3G05590	ribosomal protein L18
Gh_A08G0714	15.1166	39.6245	39.6959	misc.peroxidases	AT5G06730	Peroxidase superfamily protein
Gh_A08G0738	2.57015	11.3344	45.1265	misc.beta 1,3 glucan hydrolases.glucan endo-1,3-beta-glucosidase	AT5G58090	O-Glycosyl hydrolases family 17 protein
Gh_A08G0801	1.89883	12.0691	10.1137	transport.H+ transporting pyrophosphatase	AT1G15690	Inorganic H pyrophosphatase family protein
Gh_A08G0819	2.237	13.5136	59.701	not assigned.no ontology	AT5G25280	serine-rich protein-related
Gh_A08G0877	7.52292	18.3658	27.7132	not assigned.no ontology	AT5G23940	HXXXD-type acyl-transferase family protein
Gh_A08G1014	5.37466	15.1104	30.1571	hormone metabolism.auxin.signal transduction	AT3G62980	F-box/RNI-like superfamily protein
Gh_A08G1017	0	56.1097	33.0035	redox.glutaredoxins	AT3G62950	Thioredoxin superfamily protein
Gh_A08G1027	5.94148	15.631	13.368	protein.degradation.ubiquitin.E3.RING	AT2G47700	RING/U-box superfamily protein
Gh_A08G1032	5.65244	16.8745	23.3634	RNA.regulation of transcription.AP2/EREBP, APETALA2/Ethylene-responsive element binding protein family	AT2G47520	Integrase-type DNA-binding superfamily protein
Gh_A08G1041	3.53201	19.3317	14.6369	stress.abiotic.heat	AT4G02100	Heat shock protein DnaJ with tetratricopeptide repeat
Gh_A08G1083	10.7264	33.9316	36.6942	protein.targeting.chloroplast	AT1G02280	translocon at the outer envelope membrane of chloroplasts 33
Gh_A08G1100	6.54211	18.9985	14.4468	protein.degradation.AAA type	AT2G46620	P-loop containing nucleoside triphosphate hydrolases superfamily protein
Gh_A08G1106	0.621633	11.7488	5.47427	RNA.regulation of transcription.MYB domain transcription factor family	AT1G22640	myb domain protein 3
Gh_A08G1116	3.71153	20.4968	25.0028	not assigned.unknown	AT2G46420	Plant protein 1589 of unknown function
Gh_A08G1118	18.7487	106.952	69.1333	not assigned.no ontology.hydroxyproline rich proteins	AT4G01050	thylakoid rhodanese-like
Gh_A08G1123	227.65	1789.3	956.094	not assigned.unknown	AT4G01150
Gh_A08G1195	10.5782	28.0449	24.7673	amino acid metabolism.synthesis.aspartate family.lysine.dihydrodipicolinate synthase	AT2G45440	dihydrodipicolinate synthase
Gh_A08G1287	17.9589	59.7776	42.8962	not assigned.unknown	AT5G12470	Protein of unknown function (DUF3411)
Gh_A08G1288	84.709	271.76	202.789	protein.synthesis.ribosomal protein.prokaryotic.chloroplast.50S subunit.L1	AT3G63490	Ribosomal protein L1p/L10e family
Gh_A08G1294	14.4485	170.117	88.5803	not assigned.unknown	AT3G08030	Protein of unknown function, DUF642
Gh_A08G1325	5.18339	21.4097	87.7634	hormone metabolism.auxin.induced-regulated-responsive-activated	AT2G44500	O-fucosyltransferase family protein
Gh_A08G1336	30.5305	138.06	89.7569	cell wall.pectin*esterases.acetyl esterase	AT4G19410	Pectinacetylesterase family protein
Gh_A08G1348	5.41562	20.1635	11.7484	cell.vesicle transport	AT1G60970	SNARE-like superfamily protein
Gh_A08G1363	2.39728	17.1995	5.33137	misc.GCN5-related N-acetyltransferase	AT1G72030	Acyl-CoA N-acyltransferases (NAT) superfamily protein
Gh_A08G1378	0.675677	2.81553	15.04	RNA.regulation of transcription.unclassified	AT4G19050	NB-ARC domain-containing disease resistance protein
Gh_A08G1382	2.58529	15.0413	13.0479	not assigned.no ontology.pentatricopeptide (PPR) repeat-containing protein	AT3G02330	Pentatricopeptide repeat (PPR) superfamily protein
Gh_A08G1410	8.33414	22.014	17.314	not assigned.unknown	AT1G32690
Gh_A08G1427	2.78096	21.8424	14.1849	not assigned.unknown	AT1G32520
Gh_A08G1457	3.12005	9.96855	9.3678	protein.degradation.ubiquitin.E3.RING	AT1G32740	SBP (S-ribonuclease binding protein) family protein
Gh_A08G1476	33.1756	197.319	84.057	RNA.regulation of transcription.HSF,Heat-shock transcription factor family	AT5G47110	Chlorophyll A-B binding family protein
Gh_A08G1489	143.688	719.789	1406.81	not assigned.unknown
Gh_A08G1491	3.45442	23.6289	29.6713	not assigned.no ontology	AT5G02890	HXXXD-type acyl-transferase family protein
Gh_A08G1537	5.75484	24.502	25.6049	protein.degradation.aspartate protease	AT4G16563	Eukaryotic aspartyl protease family protein
Gh_A08G1569	112.972	256.933	300.473	protein.folding	AT1G18170	FKBP-like peptidyl-prolyl cis-trans isomerase family protein
Gh_A08G1631	0.497537	2.80249	5.41898	not assigned.no ontology	AT1G63300	Myosin heavy chain-related protein
Gh_A08G1679	237.096	1102.52	736.527	PS.lightreaction.photosystem II.PSII polypeptide subunits	AT2G30570	photosystem II reaction center W
Gh_A08G1808	34.07	232.498	358.309	signalling.light	AT2G30520	Phototropic-responsive NPH3 family protein
Gh_A08G1809	0.730547	7.20997	19.6169	protein.degradation.aspartate protease	AT1G11910	aspartic proteinase A1
Gh_A08G1891	2.39205	82.3406	176.188	N-metabolism.N-degradation.glutamate dehydrogenase	AT3G03910	glutamate dehydrogenase 3
Gh_A08G1909	48.8115	150.518	103.552	redox.ascorbate and glutathione.ascorbate.GME	AT5G28840	GDP-D-mannose 3\',5\'-epimerase
Gh_A08G1911	0.952108	16.4142	51.7499	RNA.regulation of transcription.bZIP transcription factor family	AT5G28770	bZIP transcription factor family protein
Gh_A08G1927	5.48655	19.2491	15.0955	not assigned.no ontology.glycine rich proteins	AT5G28640	SSXT family protein
Gh_A08G1938	21.5066	57.2821	103.43	misc.GDSL-motif lipase	AT5G33370	GDSL-like Lipase/Acylhydrolase superfamily protein
Gh_A08G2100	2.86546	10.5236	6.24033	protein.degradation.ubiquitin.E3.RING	AT5G45290	RING/U-box superfamily protein
Gh_A08G2105	20.6308	916.823	1572.27	misc.protease inhibitor/seed storage/lipid transfer protein (LTP) family protein	AT2G10940	Bifunctional inhibitor/lipid-transfer protein/seed storage 2S albumin superfamily protein
Gh_A08G2187	29.2333	72.9737	61.5923	nucleotide metabolism.degradation	AT2G19570	cytidine deaminase 1
Gh_A08G2230	50.8953	151.561	304.743	RNA.regulation of transcription.C3H zinc finger family	AT2G19810	CCCH-type zinc finger family protein
Gh_A08G2236	3.46811	55.3136	72.1449	cell.organisation	AT4G10720	Ankyrin repeat family protein
Gh_A09G0096	26.7322	67.2341	54.7154	lipid metabolism.FA synthesis and FA elongation.Acetyl CoA Carboxylation.heteromeric Complex.Biotin Carboxyl Carrier Protein	AT5G16390	chloroplastic acetylcoenzyme A carboxylase 1
Gh_A09G0111	29.5494	109.079	87.924	transport.cyclic nucleotide or calcium regulated channels	AT5G15410	Cyclic nucleotide-regulated ion channel family protein
Gh_A09G0115	5.06222	17.6453	36.9766	not assigned.no ontology	AT3G29240	Protein of unknown function (DUF179)
Gh_A09G0191	0.437487	2.11157	4.15513	transport.ABC transporters and multidrug resistance systems	AT3G28860	ATP binding cassette subfamily B19
Gh_A09G0266	16.3517	83.2572	225.324	not assigned.no ontology	AT5G14890	NHL domain-containing protein
Gh_A09G0386	15.2093	39.2776	31.1712	amino acid metabolism.synthesis.aspartate family.lysine.dihydrodipicolinate reductase	AT5G52100	Dihydrodipicolinate reductase, bacterial/plant
Gh_A09G0437	8.00825	86.2765	66.8782	not assigned.no ontology	AT5G51550	EXORDIUM like 3
Gh_A09G0504	4.0239	40.7829	82.4276	not assigned.unknown	AT3G18050
Gh_A09G0524	9.33414	43.7853	21.9036	not assigned.no ontology	AT3G06130	Heavy metal transport/detoxification superfamily protein
Gh_A09G0684	0	15.1869	92.1738	#N/A
Gh_A09G0706	6.61213	42.2642	82.5099	not assigned.no ontology.proline rich family	AT4G18570	Tetratricopeptide repeat (TPR)-like superfamily protein
Gh_A09G0764	102.475	1065.56	1410.44	stress.abiotic.unspecified	AT1G72610	germin-like protein 1
Gh_A09G0776	0	50.5042	52.6371	not assigned.unknown	AT5G56550	oxidative stress 3
Gh_A09G0784	3.88415	12.9009	11.4774	PS.photorespiration.hydroxypyruvate reductase	AT1G79870	D-isomer specific 2-hydroxyacid dehydrogenase family protein
Gh_A09G0817	0	6.31971	9.12687	development.late embryogenesis abundant	AT3G15670	Late embryogenesis abundant protein (LEA) family protein
Gh_A09G0836	1.49166	226.664	7.88912	DNA.synthesis/chromatin structure.histone.core.H2A	AT3G53650	Histone superfamily protein
Gh_A09G0840	1.36691	38.8229	42.0793	amino acid metabolism.synthesis.aspartate family.asparagine.asparagine synthetase	AT3G47340	glutamine-dependent asparagine synthase 1
Gh_A09G0876	17.0733	66.1163	107.646	cell wall.cellulose synthesis	AT5G22740	cellulose synthase-like A02
Gh_A09G0964	6.39678	82.528	13.8591	PS.lightreaction.photosystem I.PSI polypeptide subunits	ATCG00350	Photosystem I, PsaA/PsaB protein
Gh_A09G0988	10.6309	32.4992	22.3771	RNA.regulation of transcription.AS2,Lateral Organ Boundaries Gene Family	AT1G07900	LOB domain-containing protein 1
Gh_A09G1036	2.16484	15.0894	20.3729	protein.degradation.ubiquitin.E3.SCF.FBOX	AT2G32560	F-box family protein
Gh_A09G1038	2.54926	15.6038	17.5459	protein.degradation.ubiquitin.E3.SCF.FBOX	AT5G46170	F-box family protein
Gh_A09G1048	3.7127	13.7741	11.5409	not assigned.no ontology.pentatricopeptide (PPR) repeat-containing protein	AT5G61990	Pentatricopeptide repeat (PPR) superfamily protein
Gh_A09G1059	1.02755	4.55959	14.7448	not assigned.unknown	AT5G12470	Protein of unknown function (DUF3411)
Gh_A09G1066	54.5355	736.52	521.313	PS.lightreaction.photosystem II.PSII polypeptide subunits	AT1G51400	Photosystem II 5 kD protein
Gh_A09G1083	24.1192	57.1838	67.4064	protein.degradation.serine protease	AT1G28110	serine carboxypeptidase-like 45
Gh_A09G1143	33.9991	118.598	123.174	tetrapyrrole synthesis.magnesium chelatase	AT5G13630	magnesium-chelatase subunit chlH, chloroplast, putative / Mg-protoporphyrin IX chelatase, putative (CHLH)
Gh_A09G1159	1.29101	30.0516	58.6642	not assigned.unknown	AT2G33570	Domain of unknown function (DUF23)
Gh_A09G1215	0.795087	5.3704	9.31551	development.unspecified	AT3G11980	Jojoba acyl CoA reductase-related male sterility protein
Gh_A09G1221	16.378	53.852	141.151	protein.degradation.ubiquitin.E3.SCF.FBOX	AT1G15670	Galactose oxidase/kelch repeat superfamily protein
Gh_A09G1247	9.72339	62.8551	59.1861	cell wall.cell wall proteins.AGPs.AGP	AT5G06390	FASCICLIN-like arabinogalactan protein 17 precursor
Gh_A09G1272	7.73634	27.6918	15.6777	development.unspecified	AT5G06320	NDR1/HIN1-like 3
Gh_A09G1319	34.5306	78.0186	83.2775	not assigned.unknown	AT2G36145
Gh_A09G1354	6.16607	25.1287	12.8971	not assigned.no ontology.hydroxyproline rich proteins	AT2G32600	hydroxyproline-rich glycoprotein family protein
Gh_A09G1428	2.15125	21.9609	32.503	Biodegradation of Xenobiotics	AT3G53950	glyoxal oxidase-related protein
Gh_A09G1442	125.123	657.221	630.4	not assigned.unknown	AT5G02160
Gh_A09G1499	0.832842	8.24386	10.276	protein.postranslational modification	AT3G12620	Protein phosphatase 2C family protein
Gh_A09G1507	1.02338	5.91313	4.93498	signalling.G-proteins	AT5G02010	RHO guanyl-nucleotide exchange factor 7
Gh_A09G1514	6.72911	61.9669	131.006	stress.abiotic.heat	AT2G29500	HSP20-like chaperones superfamily protein
Gh_A09G1528	17.3674	90.1336	54.1532	lipid metabolism.Phospholipid synthesis	AT2G38110	glycerol-3-phosphate acyltransferase 6
Gh_A09G1537	35.2833	275.483	139.328	transport.calcium	AT3G51860	cation exchanger 3
Gh_A09G1541	6.12787	19.8203	44.4075	misc.rhodanese	AT3G08920	Rhodanese/Cell cycle control phosphatase superfamily protein
Gh_A09G1562	3.16236	9.72737	7.98567	transport.misc	AT5G63060	Sec14p-like phosphatidylinositol transfer family protein
Gh_A09G1566	3.36512	13.4886	22.5519	protein.degradation.ubiquitin.E3.SCF.FBOX	AT2G44130	Galactose oxidase/kelch repeat superfamily protein
Gh_A09G1568	7.35627	18.5395	16.9798	RNA.regulation of transcription.C2H2 zinc finger family	AT2G01940	C2H2-like zinc finger protein
Gh_A09G1570	0.673989	3.89862	5.49764	not assigned.no ontology	AT1G73480	alpha/beta-Hydrolases superfamily protein
Gh_A09G1592	38.476	295.897	474.356	not assigned.unknown	AT5G16110
Gh_A09G1594	133.381	364.46	323.047	not assigned.unknown	AT1G73885
Gh_A09G1634	14.5153	60.1315	38.2511	secondary metabolism.isoprenoids.carotenoids.carotenoid beta ring hydroxylase	AT4G25700	beta-hydroxylase 1
Gh_A09G1635	4.5017	27.0326	15.1431	protein.synthesis.ribosomal protein.eukaryotic.40S subunit.S10	AT5G52650	RNA binding Plectin/S10 domain-containing protein
Gh_A09G1681	79.3728	289.25	343.167	not assigned.unknown	AT1G33055
Gh_A09G1714	22.5205	59.8164	54.9283	protein.synthesis.ribosomal protein.eukaryotic.40S subunit.S10	AT5G52650	RNA binding Plectin/S10 domain-containing protein
Gh_A09G1746	3.93559	48.2336	24.1164	development.unspecified	AT4G12420	Cupredoxin superfamily protein
Gh_A09G1749	7.66829	25.8993	25.1526	lipid metabolism.FA synthesis and FA elongation.ketoacyl ACP synthase	AT1G62640	3-ketoacyl-acyl carrier protein synthase III
Gh_A09G1788	11.0482	23.6925	67.6235	N-metabolism.ammonia metabolism.glutamine synthetase	AT5G35630	glutamine synthetase 2
Gh_A09G1803	8.88979	22.8241	58.118	cell wall.degradation.pectate lyases and polygalacturonases	AT4G13710	Pectin lyase-like superfamily protein
Gh_A09G1837	2.64609	13.7973	13.8838	not assigned.unknown	AT4G00440	Protein of unknown function (DUF3741)
Gh_A09G1877	5.60606	14.9319	17.9215	signalling.receptor kinases.leucine rich repeat VII	AT5G44700	Leucine-rich repeat transmembrane protein kinase
Gh_A09G2003	44.6969	176.056	117.907	protein.synthesis.ribosomal protein.eukaryotic.60S subunit.L23	AT1G04480	Ribosomal protein L14p/L23e family protein
Gh_A09G2068	9.24113	73.428	171.215	not assigned.unknown
Gh_A09G2073	3.33024	13.2307	8.81787	protein.synthesis.initiation	AT1G66070	Translation initiation factor eIF3 subunit
[truncated: 1,586 more rows]
